# Supplementary material for: The genus Eriastichus La Salle (Hymenoptera, Eulophidae, Tetrastichinae) in the Neotropical region, introducing 48 new species
Source: Zookeys. 2021 Feb 22;1019:35–91. doi: 10.3897/zookeys.1019.60364 (PMC7921072; doi:10.3897/zookeys.1019.60364)
Supplement: XML Treatment for Eriastichus [file zookeys.1019.60364-treatment1.xml]

<!DOCTYPE tp:taxon-treatment
  PUBLIC "-//TaxonX//DTD Taxonomic Treatment Publishing DTD v0 20100105//EN" "tax-treatment-NSO.dtd">
<tp:taxon-treatment xmlns:tp="http://www.plazi.org/taxpub"><tp:treatment-meta><kwd-group><label>Taxon classification</label><kwd><named-content xmlns:xlink="http://www.w3.org/1999/xlink" content-type="kingdom">Animalia</named-content></kwd><kwd><named-content xmlns:xlink="http://www.w3.org/1999/xlink" content-type="order">Hymenoptera</named-content></kwd><kwd><named-content xmlns:xlink="http://www.w3.org/1999/xlink" content-type="family">Eulophidae</named-content></kwd></kwd-group><mixed-citation publication-type="journal"><person-group><name><surname>Hansson</surname><given-names>Christer</given-names></name></person-group><article-title>The genus <italic><tp:taxon-name><tp:taxon-name-part taxon-name-part-type="genus" reg="Eriastichus">Eriastichus</tp:taxon-name-part></tp:taxon-name></italic> La Salle (<tp:taxon-name><tp:taxon-name-part taxon-name-part-type="order">Hymenoptera</tp:taxon-name-part></tp:taxon-name>, <tp:taxon-name><tp:taxon-name-part taxon-name-part-type="family">Eulophidae</tp:taxon-name-part></tp:taxon-name>, <tp:taxon-name><tp:taxon-name-part taxon-name-part-type="subfamily">Tetrastichinae</tp:taxon-name-part></tp:taxon-name>) in the Neotropical region, introducing 48 new species</article-title><source>Zookeys</source><day>22</day><month>2</month><year>2021</year><volume>1019</volume><fpage>35</fpage><lpage>91</lpage><pub-id pub-id-type="doi">10.3897/zookeys.1019.60364</pub-id></mixed-citation></tp:treatment-meta><tp:nomenclature><label>Genus</label><tp:taxon-name><object-id xmlns:xlink="http://www.w3.org/1999/xlink" content-type="arpha" xlink:type="simple">EE2BFD3E-B985-5D62-8B6A-D3C290344CDA</object-id>
            <tp:taxon-name-part taxon-name-part-type="genus" reg="Eriastichus">Eriastichus</tp:taxon-name-part>
          </tp:taxon-name><tp:taxon-authority>La Salle</tp:taxon-authority><tp:nomenclature-citation-list><tp:nomenclature-citation><tp:taxon-name><tp:taxon-name-part taxon-name-part-type="genus" reg="Eriastichus"/> <tp:taxon-name-part taxon-name-part-type="species" reg="cigdemae"/></tp:taxon-name><comment><xref ref-type="bibr" rid="B4">La Salle 1994</xref>: 173–174. Type species <tp:taxon-name><tp:taxon-name-part taxon-name-part-type="genus" reg="Eriastichus">Eriastichus</tp:taxon-name-part> <tp:taxon-name-part taxon-name-part-type="species" reg="cigdemae">cigdemae</tp:taxon-name-part></tp:taxon-name> La Salle. </comment></tp:nomenclature-citation></tp:nomenclature-citation-list></tp:nomenclature><tp:treatment-sec sec-type="diagnosis" id="SECID0EIKAE"><title>Diagnosis.</title><p>Heavily setose species (Figs <xref ref-type="fig" rid="F1">1</xref>, <xref ref-type="fig" rid="F1">2</xref>, <xref ref-type="fig" rid="F1">5</xref>, <xref ref-type="fig" rid="F1">6</xref>): head (including eyes), pronotum, mesoscutum, coxae, and lateral parts of propodeum (excl. bare median part – hairy only in <italic><tp:taxon-name><tp:taxon-name-part taxon-name-part-type="genus" reg="Eriastichus">E.</tp:taxon-name-part> <tp:taxon-name-part taxon-name-part-type="species" reg="masneri">masneri</tp:taxon-name-part></tp:taxon-name></italic> La Salle) ± covered with fine, short setae; malar sulcus curved; base of scape oblique (e.g., Fig. <xref ref-type="fig" rid="F7">45</xref>); <abbrev xmlns:xlink="http://www.w3.org/1999/xlink" xlink:title="flagellomeres 1" id="ABBRID0ENLAE" xlink:type="simple">F1</abbrev>–<abbrev xmlns:xlink="http://www.w3.org/1999/xlink" xlink:title="flagellomeres 4" id="ABBRID0ERLAE" xlink:type="simple">F4</abbrev> of male antenna with scattered setae of varying length (Figs <xref ref-type="fig" rid="F3">11</xref>–<xref ref-type="fig" rid="F9">58</xref>), i.e., without a compact whorl of long setae attached close to base – a feature present in many tetrastichine groups; mesoscutellum transverse (Figs <xref ref-type="fig" rid="F1">5–6</xref>); dorsellum large, flat to slightly convex and smooth (Fig. <xref ref-type="fig" rid="F1">5</xref>); fore wing with postmarginal vein 0.3–0.7 × as long as the elongate and slender stigmal vein, wing disc strongly setose, including base (i.e., without speculum) and ventral surface of costal cell (Fig. <xref ref-type="fig" rid="F1">4</xref>), wings ±uniformly but weakly infuscate (Fig. <xref ref-type="fig" rid="F1">4</xref>) but in a few species hyaline; gaster with pleural membrane between Gt<sub>1-4</sub> and Gs<sub>1-4</sub> inflated (Figs <xref ref-type="fig" rid="F1">1–3</xref>, <xref ref-type="fig" rid="F2">7</xref>, <xref ref-type="fig" rid="F2">8</xref>); both sexes with a tuft of pale and flattened setae laterally on Gt<sub>3-6</sub> (Figs <xref ref-type="fig" rid="F2">7–10</xref>), though most species with tufts only on Gt<sub>6</sub>.</p><fig id="F1" position="float" orientation="portrait"><object-id xmlns:xlink="http://www.w3.org/1999/xlink" content-type="doi" xlink:type="simple">10.3897/zookeys.1019.60364.figures1-6</object-id><object-id xmlns:xlink="http://www.w3.org/1999/xlink" content-type="arpha" xlink:type="simple">E4D19797-1951-56A6-AC9E-FB045F6E498E</object-id><label>Figures 1–6.</label><caption><p><italic><tp:taxon-name><tp:taxon-name-part taxon-name-part-type="genus" reg="Eriastichus">Eriastichus</tp:taxon-name-part></tp:taxon-name></italic> spp. <bold>1</bold><italic><tp:taxon-name><tp:taxon-name-part taxon-name-part-type="genus" reg="Eriastichus">E.</tp:taxon-name-part> <tp:taxon-name-part taxon-name-part-type="species" reg="eleagnis">eleagnis</tp:taxon-name-part></tp:taxon-name></italic>, body in lateral view, male paratype <bold>2</bold><italic><tp:taxon-name><tp:taxon-name-part taxon-name-part-type="genus" reg="Eriastichus">E.</tp:taxon-name-part></tp:taxon-name></italic> sp., body in lateral view, female <bold>3</bold><italic><tp:taxon-name><tp:taxon-name-part taxon-name-part-type="genus" reg="Eriastichus">E.</tp:taxon-name-part> <tp:taxon-name-part taxon-name-part-type="species" reg="decoris">decoris</tp:taxon-name-part></tp:taxon-name></italic>, gaster in lateral view, male holotype <bold>4</bold><italic><tp:taxon-name><tp:taxon-name-part taxon-name-part-type="genus" reg="Eriastichus">E.</tp:taxon-name-part></tp:taxon-name></italic> sp., right fore wing, female <bold>5</bold><italic><tp:taxon-name><tp:taxon-name-part taxon-name-part-type="genus" reg="Eriastichus">E.</tp:taxon-name-part> <tp:taxon-name-part taxon-name-part-type="species" reg="fenestris">fenestris</tp:taxon-name-part></tp:taxon-name></italic>, body in dorsal view, male holotype <bold>6</bold><italic><tp:taxon-name><tp:taxon-name-part taxon-name-part-type="genus" reg="Eriastichus">E.</tp:taxon-name-part></tp:taxon-name></italic> sp., thoracic dorsum, female.</p></caption><graphic xmlns:xlink="http://www.w3.org/1999/xlink" xlink:href="zookeys-1019-035-g001.jpg" position="float" orientation="portrait" xlink:type="simple" id="oo_512578.jpg"><uri content-type="original_file" xlink:type="simple">https://binary.pensoft.net/fig/512578</uri></graphic></fig><fig id="F2" position="float" orientation="portrait"><object-id xmlns:xlink="http://www.w3.org/1999/xlink" content-type="doi" xlink:type="simple">10.3897/zookeys.1019.60364.figures7-10</object-id><object-id xmlns:xlink="http://www.w3.org/1999/xlink" content-type="arpha" xlink:type="simple">F89BBFB2-43A3-5154-9B34-FE21199E5311</object-id><label>Figures 7–10.</label><caption><p><italic><tp:taxon-name><tp:taxon-name-part taxon-name-part-type="genus" reg="Eriastichus">Eriastichus</tp:taxon-name-part></tp:taxon-name></italic> spp. <bold>7, 8</bold> gaster in lateral view: <bold>7</bold><italic><tp:taxon-name><tp:taxon-name-part taxon-name-part-type="genus" reg="Eriastichus">E.</tp:taxon-name-part></tp:taxon-name></italic> sp., female <bold>8</bold><italic><tp:taxon-name><tp:taxon-name-part taxon-name-part-type="genus" reg="Eriastichus">E.</tp:taxon-name-part> <tp:taxon-name-part taxon-name-part-type="species" reg="ebulis">ebulis</tp:taxon-name-part></tp:taxon-name></italic>, male paratype <bold>9, 10</bold> Gt<sub>6</sub> in lateral view, with brush of flattened setae: <bold>9</bold><italic><tp:taxon-name><tp:taxon-name-part taxon-name-part-type="genus" reg="Eriastichus">E.</tp:taxon-name-part></tp:taxon-name></italic> sp., female <bold>10</bold><italic><tp:taxon-name><tp:taxon-name-part taxon-name-part-type="genus" reg="Eriastichus">E.</tp:taxon-name-part> <tp:taxon-name-part taxon-name-part-type="species" reg="ebulis">ebulis</tp:taxon-name-part></tp:taxon-name></italic>, male paratype.</p></caption><graphic xmlns:xlink="http://www.w3.org/1999/xlink" xlink:href="zookeys-1019-035-g002.jpg" position="float" orientation="portrait" xlink:type="simple" id="oo_512579.jpg"><uri content-type="original_file" xlink:type="simple">https://binary.pensoft.net/fig/512579</uri></graphic></fig><sec sec-type="Key to males" id="SECID0EBSAE"><title>Key to males</title><table-wrap content-type="key" position="anchor" orientation="portrait"><table id="TID0EGKAC" rules="all"><tbody><tr><td rowspan="1" colspan="1">1</td><td rowspan="1" colspan="1">Mesoscutellum with parts lateral to submedian grooves strongly setose (Fig. <xref ref-type="fig" rid="F1">6</xref>)</td><td rowspan="1" colspan="1">
                      <bold>2</bold>
                    </td></tr><tr><td rowspan="1" colspan="1">–</td><td rowspan="1" colspan="1">Mesoscutellum with parts lateral to submedian grooves with two or three pairs of strong setae (Fig. <xref ref-type="fig" rid="F1">5</xref>)</td><td rowspan="1" colspan="1">
                      <bold>3</bold>
                    </td></tr><tr><td rowspan="1" colspan="1">2</td><td rowspan="1" colspan="1">Median propodeum hairy (<xref ref-type="bibr" rid="B4">La Salle 1994</xref>: fig. 30)</td><td rowspan="1" colspan="1"><bold><italic><tp:taxon-name><tp:taxon-name-part taxon-name-part-type="genus" reg="Eriastichus">E.</tp:taxon-name-part> <tp:taxon-name-part taxon-name-part-type="species" reg="masneri">masneri</tp:taxon-name-part></tp:taxon-name></italic> La Salle</bold> (male unknown, this is an anticipated placement; not recorded from Costa Rica)</td></tr><tr><td rowspan="1" colspan="1">–</td><td rowspan="1" colspan="1">Median propodeum bare (as in Fig. <xref ref-type="fig" rid="F1">5</xref>)</td><td rowspan="1" colspan="1"><bold><italic><tp:taxon-name><tp:taxon-name-part taxon-name-part-type="genus" reg="Eriastichus">E.</tp:taxon-name-part> <tp:taxon-name-part taxon-name-part-type="species" reg="nakos">nakos</tp:taxon-name-part></tp:taxon-name></italic> La Salle</bold> (male unknown, this is an anticipated placement; not recorded from Costa Rica)</td></tr><tr><td rowspan="1" colspan="1">3</td><td rowspan="1" colspan="1">Scape 1.3–1.4 × as long as ventral plaque (Fig. <xref ref-type="fig" rid="F7">50</xref>); lower face yellowish brown (Fig. <xref ref-type="fig" rid="F9">59</xref>)</td><td rowspan="1" colspan="1">
                      <bold><italic><tp:taxon-name><tp:taxon-name-part taxon-name-part-type="genus" reg="Eriastichus">E.</tp:taxon-name-part> <tp:taxon-name-part taxon-name-part-type="species" reg="pallidops">pallidops</tp:taxon-name-part></tp:taxon-name></italic> sp. nov.</bold>
                    </td></tr><tr><td rowspan="1" colspan="1">–</td><td rowspan="1" colspan="1">Scape 1.7–8.0 × as long as ventral plaque; colour of lower face variable</td><td rowspan="1" colspan="1">
                      <bold>4</bold>
                    </td></tr><tr><td rowspan="1" colspan="1">4</td><td rowspan="1" colspan="1">Scape 5.3–8.0 × as long as ventral plaque</td><td rowspan="1" colspan="1">
                      <bold>5</bold>
                    </td></tr><tr><td rowspan="1" colspan="1">–</td><td rowspan="1" colspan="1">Scape 1.7–5.0 × as long as ventral plaque</td><td rowspan="1" colspan="1">
                      <bold>9</bold>
                    </td></tr><tr><td rowspan="1" colspan="1">5</td><td rowspan="1" colspan="1">Antenna with dorsobasal setae on <abbrev xmlns:xlink="http://www.w3.org/1999/xlink" xlink:title="flagellomeres 1" id="ABBRID0E5XAE" xlink:type="simple">F1</abbrev> 0.5 × as long as length of <abbrev xmlns:xlink="http://www.w3.org/1999/xlink" xlink:title="flagellomeres 1" id="ABBRID0ECYAE" xlink:type="simple">F1</abbrev> (Fig. <xref ref-type="fig" rid="F3">15</xref>), pedicel + flagellum 2.0 × as long as width of head</td><td rowspan="1" colspan="1">
                      <bold><italic><tp:taxon-name><tp:taxon-name-part taxon-name-part-type="genus" reg="Eriastichus">E.</tp:taxon-name-part> <tp:taxon-name-part taxon-name-part-type="species" reg="copalensis">copalensis</tp:taxon-name-part></tp:taxon-name></italic> sp. nov.</bold>
                    </td></tr><tr><td rowspan="1" colspan="1">–</td><td rowspan="1" colspan="1">Antenna with dorsobasal setae on <abbrev xmlns:xlink="http://www.w3.org/1999/xlink" xlink:title="flagellomeres 1" id="ABBRID0EEZAE" xlink:type="simple">F1</abbrev> at least 1.1 × as long as length of <abbrev xmlns:xlink="http://www.w3.org/1999/xlink" xlink:title="flagellomeres 1" id="ABBRID0EIZAE" xlink:type="simple">F1</abbrev>, pedicel + flagellum at most 1.6 × as long as width of head</td><td rowspan="1" colspan="1">
                      <bold>6</bold>
                    </td></tr><tr><td rowspan="1" colspan="1">6</td><td rowspan="1" colspan="1">Scape 8.0 × as long as ventral plaque (Fig. <xref ref-type="fig" rid="F9">57</xref>), and 1.4 × as long as height of eye</td><td rowspan="1" colspan="1">
                      <bold><italic><tp:taxon-name><tp:taxon-name-part taxon-name-part-type="genus" reg="Eriastichus">E.</tp:taxon-name-part> <tp:taxon-name-part taxon-name-part-type="species" reg="tonioazofeifai">tonioazofeifai</tp:taxon-name-part></tp:taxon-name></italic> sp. nov.</bold>
                    </td></tr><tr><td rowspan="1" colspan="1">–</td><td rowspan="1" colspan="1">Scape at most 6.7 × as long as ventral plaque, and at most 0.9 × as long as height of eye</td><td rowspan="1" colspan="1">
                      <bold>7</bold>
                    </td></tr><tr><td rowspan="1" colspan="1">7</td><td rowspan="1" colspan="1">Antennal flagellum longer (Fig. <xref ref-type="fig" rid="F3">11</xref>), e.g., <abbrev xmlns:xlink="http://www.w3.org/1999/xlink" xlink:title="flagellomeres 1" id="ABBRID0EJ2AE" xlink:type="simple">F1</abbrev> 2.5 ×, <abbrev xmlns:xlink="http://www.w3.org/1999/xlink" xlink:title="flagellomeres 4" id="ABBRID0EN2AE" xlink:type="simple">F4</abbrev> 2.8 ×, clava 7.3 × as long as wide</td><td rowspan="1" colspan="1">
                      <bold><italic><tp:taxon-name><tp:taxon-name-part taxon-name-part-type="genus" reg="Eriastichus">E.</tp:taxon-name-part> <tp:taxon-name-part taxon-name-part-type="species" reg="acribis">acribis</tp:taxon-name-part></tp:taxon-name></italic> sp. nov.</bold>
                    </td></tr><tr><td rowspan="1" colspan="1">–</td><td rowspan="1" colspan="1">Antennal flagellum shorter, <abbrev xmlns:xlink="http://www.w3.org/1999/xlink" xlink:title="flagellomeres 1" id="ABBRID0EL3AE" xlink:type="simple">F1</abbrev> 1.5–1.7 ×, <abbrev xmlns:xlink="http://www.w3.org/1999/xlink" xlink:title="flagellomeres 4" id="ABBRID0EP3AE" xlink:type="simple">F4</abbrev> 2.0 ×, clava 4.8–5.2 × as long as wide</td><td rowspan="1" colspan="1">
                      <bold>8</bold>
                    </td></tr><tr><td rowspan="1" colspan="1">8</td><td rowspan="1" colspan="1">Setae on flagellomeres more erect, and dorsobasal setae on <abbrev xmlns:xlink="http://www.w3.org/1999/xlink" xlink:title="flagellomeres 1" id="ABBRID0EB4AE" xlink:type="simple">F1</abbrev> 1.5 × as long as length of <abbrev xmlns:xlink="http://www.w3.org/1999/xlink" xlink:title="flagellomeres 1" id="ABBRID0EF4AE" xlink:type="simple">F1</abbrev> (Fig. <xref ref-type="fig" rid="F3">12</xref>)</td><td rowspan="1" colspan="1">
                      <bold><italic><tp:taxon-name><tp:taxon-name-part taxon-name-part-type="genus" reg="Eriastichus">E.</tp:taxon-name-part> <tp:taxon-name-part taxon-name-part-type="species" reg="cluridis">cluridis</tp:taxon-name-part></tp:taxon-name></italic> sp. nov.</bold>
                    </td></tr><tr><td rowspan="1" colspan="1">–</td><td rowspan="1" colspan="1">Setae on flagellomeres less erect, and dorsobasal setae on <abbrev xmlns:xlink="http://www.w3.org/1999/xlink" xlink:title="flagellomeres 1" id="ABBRID0EH5AE" xlink:type="simple">F1</abbrev> 1.1 × as long as length of <abbrev xmlns:xlink="http://www.w3.org/1999/xlink" xlink:title="flagellomeres 1" id="ABBRID0EL5AE" xlink:type="simple">F1</abbrev> (Fig. <xref ref-type="fig" rid="F3">16</xref>)</td><td rowspan="1" colspan="1">
                      <bold><italic><tp:taxon-name><tp:taxon-name-part taxon-name-part-type="genus" reg="Eriastichus">E.</tp:taxon-name-part> <tp:taxon-name-part taxon-name-part-type="species" reg="coelotis">coelotis</tp:taxon-name-part></tp:taxon-name></italic> sp. nov.</bold>
                    </td></tr><tr><td rowspan="1" colspan="1">9</td><td rowspan="1" colspan="1">Scape 1.3 × as long as height of eye (Fig. <xref ref-type="fig" rid="F3">14</xref>)</td><td rowspan="1" colspan="1">
                      <bold><italic><tp:taxon-name><tp:taxon-name-part taxon-name-part-type="genus" reg="Eriastichus">E.</tp:taxon-name-part> <tp:taxon-name-part taxon-name-part-type="species" reg="colenis">colenis</tp:taxon-name-part></tp:taxon-name></italic> sp. nov.</bold>
                    </td></tr><tr><td rowspan="1" colspan="1">–</td><td rowspan="1" colspan="1">Scape at most 1.0 × as long as height of eye</td><td rowspan="1" colspan="1">
                      <bold>10</bold>
                    </td></tr><tr><td rowspan="1" colspan="1">10</td><td rowspan="1" colspan="1">Scape dark brown</td><td rowspan="1" colspan="1">
                      <bold>11</bold>
                    </td></tr><tr><td rowspan="1" colspan="1">–</td><td rowspan="1" colspan="1">Scape yellowish brown to pale brown</td><td rowspan="1" colspan="1">
                      <bold>17</bold>
                    </td></tr><tr><td rowspan="1" colspan="1">11</td><td rowspan="1" colspan="1">Dorsobasal setae on <abbrev xmlns:xlink="http://www.w3.org/1999/xlink" xlink:title="flagellomeres 1" id="ABBRID0ETBAG" xlink:type="simple">F1</abbrev> 0.8–1.1 × as long as length of <abbrev xmlns:xlink="http://www.w3.org/1999/xlink" xlink:title="flagellomeres 1" id="ABBRID0EXBAG" xlink:type="simple">F1</abbrev></td><td rowspan="1" colspan="1">
                      <bold>12</bold>
                    </td></tr><tr><td rowspan="1" colspan="1">–</td><td rowspan="1" colspan="1">Dorsobasal setae on <abbrev xmlns:xlink="http://www.w3.org/1999/xlink" xlink:title="flagellomeres 1" id="ABBRID0EICAG" xlink:type="simple">F1</abbrev> 0.4–0.6 × as long as length of <abbrev xmlns:xlink="http://www.w3.org/1999/xlink" xlink:title="flagellomeres 1" id="ABBRID0EMCAG" xlink:type="simple">F1</abbrev></td><td rowspan="1" colspan="1">
                      <bold>14</bold>
                    </td></tr><tr><td rowspan="1" colspan="1">12</td><td rowspan="1" colspan="1">Ventral plaque on scape situated medially (Fig. <xref ref-type="fig" rid="F6">37</xref>)</td><td rowspan="1" colspan="1">
                      <bold><italic><tp:taxon-name><tp:taxon-name-part taxon-name-part-type="genus" reg="Eriastichus">E.</tp:taxon-name-part> <tp:taxon-name-part taxon-name-part-type="species" reg="johnlasallei">johnlasallei</tp:taxon-name-part></tp:taxon-name></italic> sp. nov.</bold>
                    </td></tr><tr><td rowspan="1" colspan="1">–</td><td rowspan="1" colspan="1">Ventral plaque on scape situated below the middle (Figs <xref ref-type="fig" rid="F3">17</xref>, <xref ref-type="fig" rid="F4">20</xref>)</td><td rowspan="1" colspan="1">
                      <bold>13</bold>
                    </td></tr><tr><td rowspan="1" colspan="1">13</td><td rowspan="1" colspan="1">Each flagellomere with few setae, e.g., <abbrev xmlns:xlink="http://www.w3.org/1999/xlink" xlink:title="flagellomeres 1" id="ABBRID0EREAG" xlink:type="simple">F1</abbrev> with six setae, ventral plaque 0.2 × as long as length of scape (Fig. <xref ref-type="fig" rid="F3">17</xref>)</td><td rowspan="1" colspan="1">
                      <bold><italic><tp:taxon-name><tp:taxon-name-part taxon-name-part-type="genus" reg="Eriastichus">E.</tp:taxon-name-part> <tp:taxon-name-part taxon-name-part-type="species" reg="daptilis">daptilis</tp:taxon-name-part></tp:taxon-name></italic> sp. nov.</bold>
                    </td></tr><tr><td rowspan="1" colspan="1">–</td><td rowspan="1" colspan="1">Each flagellomere with more setae, e.g., <abbrev xmlns:xlink="http://www.w3.org/1999/xlink" xlink:title="flagellomeres 1" id="ABBRID0ETFAG" xlink:type="simple">F1</abbrev> with ca. 15 setae, ventral plaque 0.4 × as long as length of scape (Fig. <xref ref-type="fig" rid="F4">20</xref>)</td><td rowspan="1" colspan="1">
                      <bold><italic><tp:taxon-name><tp:taxon-name-part taxon-name-part-type="genus" reg="Eriastichus">E.</tp:taxon-name-part> <tp:taxon-name-part taxon-name-part-type="species" reg="dotaensis">dotaensis</tp:taxon-name-part></tp:taxon-name></italic> sp. nov.</bold>
                    </td></tr><tr><td rowspan="1" colspan="1">14</td><td rowspan="1" colspan="1">Flagellomeres longer, <abbrev xmlns:xlink="http://www.w3.org/1999/xlink" xlink:title="flagellomeres 1" id="ABBRID0EVGAG" xlink:type="simple">F1</abbrev>, <abbrev xmlns:xlink="http://www.w3.org/1999/xlink" xlink:title="flagellomeres 3" id="ABBRID0EZGAG" xlink:type="simple">F3</abbrev>, <abbrev xmlns:xlink="http://www.w3.org/1999/xlink" xlink:title="flagellomeres 4" id="ABBRID0E4GAG" xlink:type="simple">F4</abbrev> each 3.7 ×, <abbrev xmlns:xlink="http://www.w3.org/1999/xlink" xlink:title="flagellomeres 2" id="ABBRID0EBHAG" xlink:type="simple">F2</abbrev> 4.0 × as long as wide (Fig. <xref ref-type="fig" rid="F4">18</xref>)</td><td rowspan="1" colspan="1">
                      <bold><italic><tp:taxon-name><tp:taxon-name-part taxon-name-part-type="genus" reg="Eriastichus">E.</tp:taxon-name-part> <tp:taxon-name-part taxon-name-part-type="species" reg="decoris">decoris</tp:taxon-name-part></tp:taxon-name></italic> sp. nov.</bold>
                    </td></tr><tr><td rowspan="1" colspan="1">–</td><td rowspan="1" colspan="1">Flagellomeres shorter, <abbrev xmlns:xlink="http://www.w3.org/1999/xlink" xlink:title="flagellomeres 1" id="ABBRID0EDIAG" xlink:type="simple">F1</abbrev> 2.0–3.5, <abbrev xmlns:xlink="http://www.w3.org/1999/xlink" xlink:title="flagellomeres 2" id="ABBRID0EHIAG" xlink:type="simple">F2</abbrev> 2.4–3.5, <abbrev xmlns:xlink="http://www.w3.org/1999/xlink" xlink:title="flagellomeres 3" id="ABBRID0ELIAG" xlink:type="simple">F3</abbrev> 2.1–3.4, <abbrev xmlns:xlink="http://www.w3.org/1999/xlink" xlink:title="flagellomeres 4" id="ABBRID0EPIAG" xlink:type="simple">F4</abbrev> 2.3–3.4 × as long as wide</td><td rowspan="1" colspan="1">
                      <bold>15</bold>
                    </td></tr><tr><td rowspan="1" colspan="1">15</td><td rowspan="1" colspan="1">Fore and mid legs with coxae and femora yellowish brown</td><td rowspan="1" colspan="1">
                      <bold><italic><tp:taxon-name><tp:taxon-name-part taxon-name-part-type="genus" reg="Eriastichus">E.</tp:taxon-name-part> <tp:taxon-name-part taxon-name-part-type="species" reg="denotatis">denotatis</tp:taxon-name-part></tp:taxon-name></italic> sp. nov.</bold>
                    </td></tr><tr><td rowspan="1" colspan="1">–</td><td rowspan="1" colspan="1">Fore and mid legs with coxae and femora dark brown</td><td rowspan="1" colspan="1">
                      <bold>16</bold>
                    </td></tr><tr><td rowspan="1" colspan="1">16</td><td rowspan="1" colspan="1">Ventral plaque 0.5 × as long as length of scape (Fig. <xref ref-type="fig" rid="F4">22</xref>)</td><td rowspan="1" colspan="1">
                      <bold><italic><tp:taxon-name><tp:taxon-name-part taxon-name-part-type="genus" reg="Eriastichus">E.</tp:taxon-name-part> <tp:taxon-name-part taxon-name-part-type="species" reg="diadrys">diadrys</tp:taxon-name-part></tp:taxon-name></italic> sp. nov.</bold>
                    </td></tr><tr><td rowspan="1" colspan="1">–</td><td rowspan="1" colspan="1">Ventral plaque 0.3 × as long as length of scape (Fig. <xref ref-type="fig" rid="F4">23</xref>)</td><td rowspan="1" colspan="1">
                      <bold><italic><tp:taxon-name><tp:taxon-name-part taxon-name-part-type="genus" reg="Eriastichus">E.</tp:taxon-name-part> <tp:taxon-name-part taxon-name-part-type="species" reg="ebulis">ebulis</tp:taxon-name-part></tp:taxon-name></italic> sp. nov.</bold>
                    </td></tr><tr><td rowspan="1" colspan="1">17</td><td rowspan="1" colspan="1">Dorsobasal setae on <abbrev xmlns:xlink="http://www.w3.org/1999/xlink" xlink:title="flagellomeres 1" id="ABBRID0EDMAG" xlink:type="simple">F1</abbrev> ca. 2 × as long as <abbrev xmlns:xlink="http://www.w3.org/1999/xlink" xlink:title="flagellomeres 1" id="ABBRID0EHMAG" xlink:type="simple">F1</abbrev></td><td rowspan="1" colspan="1">
                      <bold><italic><tp:taxon-name><tp:taxon-name-part taxon-name-part-type="genus" reg="Eriastichus">E.</tp:taxon-name-part> <tp:taxon-name-part taxon-name-part-type="species" reg="cigdemae">cigdemae</tp:taxon-name-part></tp:taxon-name></italic> La Salle</bold>
                    </td></tr><tr><td rowspan="1" colspan="1">–</td><td rowspan="1" colspan="1">Dorsobasal setae on <abbrev xmlns:xlink="http://www.w3.org/1999/xlink" xlink:title="flagellomeres 1" id="ABBRID0EENAG" xlink:type="simple">F1</abbrev> at most 1.5 × as long as <abbrev xmlns:xlink="http://www.w3.org/1999/xlink" xlink:title="flagellomeres 1" id="ABBRID0EINAG" xlink:type="simple">F1</abbrev></td><td rowspan="1" colspan="1">
                      <bold>18</bold>
                    </td></tr><tr><td rowspan="1" colspan="1">18</td><td rowspan="1" colspan="1">Dorsobasal setae on <abbrev xmlns:xlink="http://www.w3.org/1999/xlink" xlink:title="flagellomeres 1" id="ABBRID0EZNAG" xlink:type="simple">F1</abbrev> at least 1.2 × as long as <abbrev xmlns:xlink="http://www.w3.org/1999/xlink" xlink:title="flagellomeres 1" id="ABBRID0E4NAG" xlink:type="simple">F1</abbrev>, and setae on flagellomeres erect (Figs <xref ref-type="fig" rid="F4">24</xref>, <xref ref-type="fig" rid="F4">27</xref>)</td><td rowspan="1" colspan="1">
                      <bold>19</bold>
                    </td></tr><tr><td rowspan="1" colspan="1">–</td><td rowspan="1" colspan="1">Dorsobasal setae on <abbrev xmlns:xlink="http://www.w3.org/1999/xlink" xlink:title="flagellomeres 1" id="ABBRID0EXOAG" xlink:type="simple">F1</abbrev> at most 1.0 × as long as <abbrev xmlns:xlink="http://www.w3.org/1999/xlink" xlink:title="flagellomeres 1" id="ABBRID0E2OAG" xlink:type="simple">F1</abbrev>, setae on flagellomeres variable</td><td rowspan="1" colspan="1">
                      <bold>20</bold>
                    </td></tr><tr><td rowspan="1" colspan="1">19</td><td rowspan="1" colspan="1">Antenna shorter (Fig. <xref ref-type="fig" rid="F4">24</xref>), pedicel + flagellum 1.1 × as long as width of head</td><td rowspan="1" colspan="1">
                      <bold><italic><tp:taxon-name><tp:taxon-name-part taxon-name-part-type="genus" reg="Eriastichus">E.</tp:taxon-name-part> <tp:taxon-name-part taxon-name-part-type="species" reg="egrestis">egrestis</tp:taxon-name-part></tp:taxon-name></italic> sp. nov.</bold>
                    </td></tr><tr><td rowspan="1" colspan="1">–</td><td rowspan="1" colspan="1">Antenna longer (Fig. <xref ref-type="fig" rid="F4">27</xref>), pedicel + flagellum 1.6–1.7 × as long as width of head</td><td rowspan="1" colspan="1">
                      <bold><italic><tp:taxon-name><tp:taxon-name-part taxon-name-part-type="genus" reg="Eriastichus">E.</tp:taxon-name-part> <tp:taxon-name-part taxon-name-part-type="species" reg="eleagnis">eleagnis</tp:taxon-name-part></tp:taxon-name></italic> sp. nov.</bold>
                    </td></tr><tr><td rowspan="1" colspan="1">20</td><td rowspan="1" colspan="1">Scape 4.5–5.0 × as long as ventral plaque</td><td rowspan="1" colspan="1">
                      <bold>21</bold>
                    </td></tr><tr><td rowspan="1" colspan="1">–</td><td rowspan="1" colspan="1">Scape 1.8–4.2 × as long as ventral plaque</td><td rowspan="1" colspan="1">
                      <bold>24</bold>
                    </td></tr><tr><td rowspan="1" colspan="1">21</td><td rowspan="1" colspan="1">Ventral plaque situated medially (Fig. <xref ref-type="fig" rid="F4">25</xref>)</td><td rowspan="1" colspan="1">
                      <bold><italic><tp:taxon-name><tp:taxon-name-part taxon-name-part-type="genus" reg="Eriastichus">E.</tp:taxon-name-part> <tp:taxon-name-part taxon-name-part-type="species" reg="ellipsis">ellipsis</tp:taxon-name-part></tp:taxon-name></italic> sp. nov.</bold>
                    </td></tr><tr><td rowspan="1" colspan="1">–</td><td rowspan="1" colspan="1">Ventral plaque situated below median part of scape</td><td rowspan="1" colspan="1">
                      <bold>22</bold>
                    </td></tr><tr><td rowspan="1" colspan="1">22</td><td rowspan="1" colspan="1">Dorsobasal setae on <abbrev xmlns:xlink="http://www.w3.org/1999/xlink" xlink:title="flagellomeres 1" id="ABBRID0EOTAG" xlink:type="simple">F1</abbrev> 0.6 × as long as length of <abbrev xmlns:xlink="http://www.w3.org/1999/xlink" xlink:title="flagellomeres 1" id="ABBRID0ESTAG" xlink:type="simple">F1</abbrev> (Fig. <xref ref-type="fig" rid="F6">40</xref>)</td><td rowspan="1" colspan="1">
                      <bold><italic><tp:taxon-name><tp:taxon-name-part taxon-name-part-type="genus" reg="Eriastichus">E.</tp:taxon-name-part> <tp:taxon-name-part taxon-name-part-type="species" reg="johnnoyesi">johnnoyesi</tp:taxon-name-part></tp:taxon-name></italic> sp. nov.</bold>
                    </td></tr><tr><td rowspan="1" colspan="1">–</td><td rowspan="1" colspan="1">Dorsobasal setae on <abbrev xmlns:xlink="http://www.w3.org/1999/xlink" xlink:title="flagellomeres 1" id="ABBRID0EUUAG" xlink:type="simple">F1</abbrev> 0.9–1.0 × as long as length of <abbrev xmlns:xlink="http://www.w3.org/1999/xlink" xlink:title="flagellomeres 1" id="ABBRID0EYUAG" xlink:type="simple">F1</abbrev> (Figs <xref ref-type="fig" rid="F5">28</xref>, <xref ref-type="fig" rid="F5">31</xref>)</td><td rowspan="1" colspan="1">
                      <bold>23</bold>
                    </td></tr><tr><td rowspan="1" colspan="1">23</td><td rowspan="1" colspan="1">Antenna with <abbrev xmlns:xlink="http://www.w3.org/1999/xlink" xlink:title="flagellomeres 1" id="ABBRID0ESVAG" xlink:type="simple">F1</abbrev>–<abbrev xmlns:xlink="http://www.w3.org/1999/xlink" xlink:title="flagellomeres 4" id="ABBRID0EWVAG" xlink:type="simple">F4</abbrev> each 3.3–3.5 × as long as wide, setae on flagellomeres less erect (Fig. <xref ref-type="fig" rid="F5">31</xref>)</td><td rowspan="1" colspan="1">
                      <bold><italic><tp:taxon-name><tp:taxon-name-part taxon-name-part-type="genus" reg="Eriastichus">E.</tp:taxon-name-part> <tp:taxon-name-part taxon-name-part-type="species" reg="eminis">eminis</tp:taxon-name-part></tp:taxon-name></italic> sp. nov.</bold>
                    </td></tr><tr><td rowspan="1" colspan="1">–</td><td rowspan="1" colspan="1">Antenna with <abbrev xmlns:xlink="http://www.w3.org/1999/xlink" xlink:title="flagellomeres 1" id="ABBRID0EYWAG" xlink:type="simple">F1</abbrev>–<abbrev xmlns:xlink="http://www.w3.org/1999/xlink" xlink:title="flagellomeres 4" id="ABBRID0E3WAG" xlink:type="simple">F4</abbrev> 1.8–2.5 × as long as wide, setae on flagellomeres more erect (Fig. <xref ref-type="fig" rid="F5">28</xref>)</td><td rowspan="1" colspan="1">
                      <bold><italic><tp:taxon-name><tp:taxon-name-part taxon-name-part-type="genus" reg="Eriastichus">E.</tp:taxon-name-part> <tp:taxon-name-part taxon-name-part-type="species" reg="facilis">facilis</tp:taxon-name-part></tp:taxon-name></italic> sp. nov.</bold>
                    </td></tr><tr><td rowspan="1" colspan="1">24</td><td rowspan="1" colspan="1">Scape 1.7–2.0 × as long as ventral plaque</td><td rowspan="1" colspan="1">
                      <bold>25</bold>
                    </td></tr><tr><td rowspan="1" colspan="1">–</td><td rowspan="1" colspan="1">Scape 2.2–4.2 × as long as ventral plaque</td><td rowspan="1" colspan="1">
                      <bold>28</bold>
                    </td></tr><tr><td rowspan="1" colspan="1">25</td><td rowspan="1" colspan="1">Setae on flagellomeres more erect, scape dark brown (Fig. <xref ref-type="fig" rid="F5">29</xref>)</td><td rowspan="1" colspan="1">
                      <bold><italic><tp:taxon-name><tp:taxon-name-part taxon-name-part-type="genus" reg="Eriastichus">E.</tp:taxon-name-part> <tp:taxon-name-part taxon-name-part-type="species" reg="fenestris">fenestris</tp:taxon-name-part></tp:taxon-name></italic> sp. nov.</bold>
                    </td></tr><tr><td rowspan="1" colspan="1">–</td><td rowspan="1" colspan="1">Setae on flagellomeres less erect, scape yellowish brown to pale brown</td><td rowspan="1" colspan="1">
                      <bold>26</bold>
                    </td></tr><tr><td rowspan="1" colspan="1">26</td><td rowspan="1" colspan="1">Antenna with <abbrev xmlns:xlink="http://www.w3.org/1999/xlink" xlink:title="flagellomeres 1" id="ABBRID0ED1AG" xlink:type="simple">F1</abbrev>–<abbrev xmlns:xlink="http://www.w3.org/1999/xlink" xlink:title="flagellomeres 4" id="ABBRID0EH1AG" xlink:type="simple">F4</abbrev> each 2.0 × and clava 4.3 × as long as wide (Fig. <xref ref-type="fig" rid="F4">21</xref>)</td><td rowspan="1" colspan="1">
                      <bold><italic><tp:taxon-name><tp:taxon-name-part taxon-name-part-type="genus" reg="Eriastichus">E.</tp:taxon-name-part> <tp:taxon-name-part taxon-name-part-type="species" reg="derilis">derilis</tp:taxon-name-part></tp:taxon-name></italic> sp. nov.</bold>
                    </td></tr><tr><td rowspan="1" colspan="1">–</td><td rowspan="1" colspan="1">Antenna with <abbrev xmlns:xlink="http://www.w3.org/1999/xlink" xlink:title="flagellomeres 1" id="ABBRID0EJ2AG" xlink:type="simple">F1</abbrev>–<abbrev xmlns:xlink="http://www.w3.org/1999/xlink" xlink:title="flagellomeres 4" id="ABBRID0EN2AG" xlink:type="simple">F4</abbrev> each 2.7–3.0 × and clava 5.5–6.3 × as long as wide (Figs <xref ref-type="fig" rid="F3">13</xref>, <xref ref-type="fig" rid="F5">30</xref>)</td><td rowspan="1" colspan="1">
                      <bold>27</bold>
                    </td></tr><tr><td rowspan="1" colspan="1">27</td><td rowspan="1" colspan="1">Flagellomeres with more setae, e.g., <abbrev xmlns:xlink="http://www.w3.org/1999/xlink" xlink:title="flagellomeres 2" id="ABBRID0EH3AG" xlink:type="simple">F2</abbrev> with eight setae on dorsal surface (Fig. <xref ref-type="fig" rid="F3">13</xref>)</td><td rowspan="1" colspan="1">
                      <bold><italic><tp:taxon-name><tp:taxon-name-part taxon-name-part-type="genus" reg="Eriastichus">E.</tp:taxon-name-part> <tp:taxon-name-part taxon-name-part-type="species" reg="aphritis">aphritis</tp:taxon-name-part></tp:taxon-name></italic> sp. nov.</bold>
                    </td></tr><tr><td rowspan="1" colspan="1">–</td><td rowspan="1" colspan="1">Flagellomeres with less setae, e.g., <abbrev xmlns:xlink="http://www.w3.org/1999/xlink" xlink:title="flagellomeres 2" id="ABBRID0EJ4AG" xlink:type="simple">F2</abbrev> with four setae on dorsal surface (Fig. <xref ref-type="fig" rid="F5">30</xref>)</td><td rowspan="1" colspan="1">
                      <bold><italic><tp:taxon-name><tp:taxon-name-part taxon-name-part-type="genus" reg="Eriastichus">E.</tp:taxon-name-part> <tp:taxon-name-part taxon-name-part-type="species" reg="follis">follis</tp:taxon-name-part></tp:taxon-name></italic> sp. nov.</bold>
                    </td></tr><tr><td rowspan="1" colspan="1">28</td><td rowspan="1" colspan="1">Frons and legs yellowish brown</td><td rowspan="1" colspan="1">
                      <bold><italic><tp:taxon-name><tp:taxon-name-part taxon-name-part-type="genus" reg="Eriastichus">E.</tp:taxon-name-part> <tp:taxon-name-part taxon-name-part-type="species" reg="sannionis">sannionis</tp:taxon-name-part></tp:taxon-name></italic> sp. nov.</bold>
                    </td></tr><tr><td rowspan="1" colspan="1">–</td><td rowspan="1" colspan="1">Frons partly to completely dark brown, legs yellowish brown to dark brown</td><td rowspan="1" colspan="1">
                      <bold>29</bold>
                    </td></tr><tr><td rowspan="1" colspan="1">29</td><td rowspan="1" colspan="1">Coxae and femora predominantly to completely dark brown</td><td rowspan="1" colspan="1">
                      <bold>30</bold>
                    </td></tr><tr><td rowspan="1" colspan="1">–</td><td rowspan="1" colspan="1">Coxae and femora ±yellowish brown, some coxae or hind femur can be partly dark brown</td><td rowspan="1" colspan="1">
                      <bold>33</bold>
                    </td></tr><tr><td rowspan="1" colspan="1">30</td><td rowspan="1" colspan="1">Setae on flagellomeres erect (Figs <xref ref-type="fig" rid="F5">34</xref>, <xref ref-type="fig" rid="F9">58</xref>)</td><td rowspan="1" colspan="1">
                      <bold>31</bold>
                    </td></tr><tr><td rowspan="1" colspan="1">–</td><td rowspan="1" colspan="1">Setae on flagellomeres less erect than in alternate (Figs <xref ref-type="fig" rid="F5">33</xref>, <xref ref-type="fig" rid="F8">56</xref>)</td><td rowspan="1" colspan="1">
                      <bold>32</bold>
                    </td></tr><tr><td rowspan="1" colspan="1">31</td><td rowspan="1" colspan="1">Scape narrow at base (Fig. <xref ref-type="fig" rid="F5">34</xref>)</td><td rowspan="1" colspan="1">
                      <bold><italic><tp:taxon-name><tp:taxon-name-part taxon-name-part-type="genus" reg="Eriastichus">E.</tp:taxon-name-part> <tp:taxon-name-part taxon-name-part-type="species" reg="galeatis">galeatis</tp:taxon-name-part></tp:taxon-name></italic> sp. nov.</bold>
                    </td></tr><tr><td rowspan="1" colspan="1">–</td><td rowspan="1" colspan="1">Scape wide at base (Fig. <xref ref-type="fig" rid="F9">58</xref>)</td><td rowspan="1" colspan="1">
                      <bold><italic><tp:taxon-name><tp:taxon-name-part taxon-name-part-type="genus" reg="Eriastichus">E.</tp:taxon-name-part> <tp:taxon-name-part taxon-name-part-type="species" reg="vestis">vestis</tp:taxon-name-part></tp:taxon-name></italic> sp. nov.</bold>
                    </td></tr><tr><td rowspan="1" colspan="1">32</td><td rowspan="1" colspan="1">Flagellomeres with few setae, e.g., <abbrev xmlns:xlink="http://www.w3.org/1999/xlink" xlink:title="flagellomeres 2" id="ABBRID0ETDBG" xlink:type="simple">F2</abbrev> with three setae on dorsal surface (Fig. <xref ref-type="fig" rid="F8">56</xref>)</td><td rowspan="1" colspan="1">
                      <bold><italic><tp:taxon-name><tp:taxon-name-part taxon-name-part-type="genus" reg="Eriastichus">E.</tp:taxon-name-part> <tp:taxon-name-part taxon-name-part-type="species" reg="velaminis">velaminis</tp:taxon-name-part></tp:taxon-name></italic> sp. nov.</bold>
                    </td></tr><tr><td rowspan="1" colspan="1">–</td><td rowspan="1" colspan="1">Flagellomeres with more setae, e.g., <abbrev xmlns:xlink="http://www.w3.org/1999/xlink" xlink:title="flagellomeres 2" id="ABBRID0EVEBG" xlink:type="simple">F2</abbrev> with eight setae on dorsal surface (Fig. <xref ref-type="fig" rid="F5">33</xref>)</td><td rowspan="1" colspan="1">
                      <bold><italic><tp:taxon-name><tp:taxon-name-part taxon-name-part-type="genus" reg="Eriastichus">E.</tp:taxon-name-part> <tp:taxon-name-part taxon-name-part-type="species" reg="geratis">geratis</tp:taxon-name-part></tp:taxon-name></italic> sp. nov.</bold>
                    </td></tr><tr><td rowspan="1" colspan="1">33</td><td rowspan="1" colspan="1">Scape 3.5–4.2 × as long as ventral plaque</td><td rowspan="1" colspan="1">
                      <bold>34</bold>
                    </td></tr><tr><td rowspan="1" colspan="1">–</td><td rowspan="1" colspan="1">Scape 2.2–3.1 × as long as ventral plaque</td><td rowspan="1" colspan="1">
                      <bold>37</bold>
                    </td></tr><tr><td rowspan="1" colspan="1">34</td><td rowspan="1" colspan="1">Dorsobasal setae on <abbrev xmlns:xlink="http://www.w3.org/1999/xlink" xlink:title="flagellomeres 1" id="ABBRID0ERGBG" xlink:type="simple">F1</abbrev> 0.5–0.6 × as long as <abbrev xmlns:xlink="http://www.w3.org/1999/xlink" xlink:title="flagellomeres 1" id="ABBRID0EVGBG" xlink:type="simple">F1</abbrev> (Figs <xref ref-type="fig" rid="F5">32</xref>, <xref ref-type="fig" rid="F6">36</xref>)</td><td rowspan="1" colspan="1">
                      <bold>35</bold>
                    </td></tr><tr><td rowspan="1" colspan="1">–</td><td rowspan="1" colspan="1">Dorsobasal setae on <abbrev xmlns:xlink="http://www.w3.org/1999/xlink" xlink:title="flagellomeres 1" id="ABBRID0EPHBG" xlink:type="simple">F1</abbrev> 0.8–1.0 × as long as <abbrev xmlns:xlink="http://www.w3.org/1999/xlink" xlink:title="flagellomeres 1" id="ABBRID0ETHBG" xlink:type="simple">F1</abbrev> (Figs <xref ref-type="fig" rid="F6">39</xref>, <xref ref-type="fig" rid="F7">41</xref>)</td><td rowspan="1" colspan="1">
                      <bold>36</bold>
                    </td></tr><tr><td rowspan="1" colspan="1">35</td><td rowspan="1" colspan="1">Flagellomeres with more setae, e.g., <abbrev xmlns:xlink="http://www.w3.org/1999/xlink" xlink:title="flagellomeres 2" id="ABBRID0ENIBG" xlink:type="simple">F2</abbrev> with eight setae on dorsal surface (Fig. <xref ref-type="fig" rid="F5">32</xref>)</td><td rowspan="1" colspan="1">
                      <bold><italic><tp:taxon-name><tp:taxon-name-part taxon-name-part-type="genus" reg="Eriastichus">E.</tp:taxon-name-part> <tp:taxon-name-part taxon-name-part-type="species" reg="glanis">glanis</tp:taxon-name-part></tp:taxon-name></italic> sp. nov.</bold>
                    </td></tr><tr><td rowspan="1" colspan="1">–</td><td rowspan="1" colspan="1">Flagellomeres with fewer setae, e.g., <abbrev xmlns:xlink="http://www.w3.org/1999/xlink" xlink:title="flagellomeres 2" id="ABBRID0EPJBG" xlink:type="simple">F2</abbrev> with five setae on dorsal surface (Fig. <xref ref-type="fig" rid="F6">36</xref>)</td><td rowspan="1" colspan="1">
                      <bold><italic><tp:taxon-name><tp:taxon-name-part taxon-name-part-type="genus" reg="Eriastichus">E.</tp:taxon-name-part> <tp:taxon-name-part taxon-name-part-type="species" reg="maniatis">maniatis</tp:taxon-name-part></tp:taxon-name></italic> sp. nov.</bold>
                    </td></tr><tr><td rowspan="1" colspan="1">36</td><td rowspan="1" colspan="1">Setae on flagellomeres more erect (Fig. <xref ref-type="fig" rid="F6">39</xref>)</td><td rowspan="1" colspan="1">
                      <bold><italic><tp:taxon-name><tp:taxon-name-part taxon-name-part-type="genus" reg="Eriastichus">E.</tp:taxon-name-part> <tp:taxon-name-part taxon-name-part-type="species" reg="neonis">neonis</tp:taxon-name-part></tp:taxon-name></italic> sp. nov.</bold>
                    </td></tr><tr><td rowspan="1" colspan="1">–</td><td rowspan="1" colspan="1">Setae on flagellomeres less erect (Fig. <xref ref-type="fig" rid="F7">41</xref>)</td><td rowspan="1" colspan="1">
                      <bold><italic><tp:taxon-name><tp:taxon-name-part taxon-name-part-type="genus" reg="Eriastichus">E.</tp:taxon-name-part> <tp:taxon-name-part taxon-name-part-type="species" reg="nexilis">nexilis</tp:taxon-name-part></tp:taxon-name></italic> sp. nov.</bold>
                    </td></tr><tr><td rowspan="1" colspan="1">37</td><td rowspan="1" colspan="1">Ventral plaque situated below middle of scape</td><td rowspan="1" colspan="1">
                      <bold>38</bold>
                    </td></tr><tr><td rowspan="1" colspan="1">–</td><td rowspan="1" colspan="1">Ventral plaque situated in the middle, or slightly above the middle</td><td rowspan="1" colspan="1">
                      <bold>44</bold>
                    </td></tr><tr><td rowspan="1" colspan="1">38</td><td rowspan="1" colspan="1">Scape 2.2–2.5 × as long as ventral plaque</td><td rowspan="1" colspan="1">
                      <bold>39</bold>
                    </td></tr><tr><td rowspan="1" colspan="1">–</td><td rowspan="1" colspan="1">Scape 2.8–3.1 × as long as ventral plaque</td><td rowspan="1" colspan="1">
                      <bold>40</bold>
                    </td></tr><tr><td rowspan="1" colspan="1">39</td><td rowspan="1" colspan="1">Dorsobasal setae on <abbrev xmlns:xlink="http://www.w3.org/1999/xlink" xlink:title="flagellomeres 1" id="ABBRID0EBOBG" xlink:type="simple">F1</abbrev> 1.0 × as long as <abbrev xmlns:xlink="http://www.w3.org/1999/xlink" xlink:title="flagellomeres 1" id="ABBRID0EFOBG" xlink:type="simple">F1</abbrev> (Fig. <xref ref-type="fig" rid="F7">44</xref>)</td><td rowspan="1" colspan="1">
                      <bold><italic><tp:taxon-name><tp:taxon-name-part taxon-name-part-type="genus" reg="Eriastichus">E.</tp:taxon-name-part> <tp:taxon-name-part taxon-name-part-type="species" reg="novalis">novalis</tp:taxon-name-part></tp:taxon-name></italic> sp. nov.</bold>
                    </td></tr><tr><td rowspan="1" colspan="1">–</td><td rowspan="1" colspan="1">Dorsobasal setae on <abbrev xmlns:xlink="http://www.w3.org/1999/xlink" xlink:title="flagellomeres 1" id="ABBRID0EHPBG" xlink:type="simple">F1</abbrev> 0.5–0.6 × as long as <abbrev xmlns:xlink="http://www.w3.org/1999/xlink" xlink:title="flagellomeres 1" id="ABBRID0ELPBG" xlink:type="simple">F1</abbrev> (Fig. <xref ref-type="fig" rid="F7">42</xref>)</td><td rowspan="1" colspan="1">
                      <bold><italic><tp:taxon-name><tp:taxon-name-part taxon-name-part-type="genus" reg="Eriastichus">E.</tp:taxon-name-part> <tp:taxon-name-part taxon-name-part-type="species" reg="oasis">oasis</tp:taxon-name-part></tp:taxon-name></italic> sp. nov.</bold>
                    </td></tr><tr><td rowspan="1" colspan="1">40</td><td rowspan="1" colspan="1"><abbrev xmlns:xlink="http://www.w3.org/1999/xlink" xlink:title="flagellomeres 2" id="ABBRID0ENQBG" xlink:type="simple">F2</abbrev>–<abbrev xmlns:xlink="http://www.w3.org/1999/xlink" xlink:title="flagellomeres 4" id="ABBRID0ERQBG" xlink:type="simple">F4</abbrev> each 2.3 × as long as wide (Fig. <xref ref-type="fig" rid="F4">26</xref>)</td><td rowspan="1" colspan="1">
                      <bold><italic><tp:taxon-name><tp:taxon-name-part taxon-name-part-type="genus" reg="Eriastichus">E.</tp:taxon-name-part> <tp:taxon-name-part taxon-name-part-type="species" reg="drupis">drupis</tp:taxon-name-part></tp:taxon-name></italic> sp. nov.</bold>
                    </td></tr><tr><td rowspan="1" colspan="1">–</td><td rowspan="1" colspan="1"><abbrev xmlns:xlink="http://www.w3.org/1999/xlink" xlink:title="flagellomeres 2" id="ABBRID0ETRBG" xlink:type="simple">F2</abbrev>–<abbrev xmlns:xlink="http://www.w3.org/1999/xlink" xlink:title="flagellomeres 4" id="ABBRID0EXRBG" xlink:type="simple">F4</abbrev> each at least 3.0 × as long as wide</td><td rowspan="1" colspan="1">
                      <bold>41</bold>
                    </td></tr><tr><td rowspan="1" colspan="1">41</td><td rowspan="1" colspan="1">Flagellomeres longer, e.g., <abbrev xmlns:xlink="http://www.w3.org/1999/xlink" xlink:title="flagellomeres 2" id="ABBRID0EJSBG" xlink:type="simple">F2</abbrev> 3.6–3.8 × as long as wide (Figs <xref ref-type="fig" rid="F6">38</xref>, <xref ref-type="fig" rid="F7">43</xref>)</td><td rowspan="1" colspan="1">
                      <bold>42</bold>
                    </td></tr><tr><td rowspan="1" colspan="1">–</td><td rowspan="1" colspan="1">Flagellomeres shorter, <abbrev xmlns:xlink="http://www.w3.org/1999/xlink" xlink:title="flagellomeres 2" id="ABBRID0EDTBG" xlink:type="simple">F2</abbrev> 3.0–3.2 × as long as wide</td><td rowspan="1" colspan="1">
                      <bold>43</bold>
                    </td></tr><tr><td rowspan="1" colspan="1">42</td><td rowspan="1" colspan="1">Dorsobasal setae on <abbrev xmlns:xlink="http://www.w3.org/1999/xlink" xlink:title="flagellomeres 1" id="ABBRID0EVTBG" xlink:type="simple">F1</abbrev> 0.9 × as long as <abbrev xmlns:xlink="http://www.w3.org/1999/xlink" xlink:title="flagellomeres 1" id="ABBRID0EZTBG" xlink:type="simple">F1</abbrev> (Fig. <xref ref-type="fig" rid="F7">43</xref>)</td><td rowspan="1" colspan="1">
                      <bold><italic><tp:taxon-name><tp:taxon-name-part taxon-name-part-type="genus" reg="Eriastichus">E.</tp:taxon-name-part> <tp:taxon-name-part taxon-name-part-type="species" reg="ononis">ononis</tp:taxon-name-part></tp:taxon-name></italic> sp. nov.</bold>
                    </td></tr><tr><td rowspan="1" colspan="1">–</td><td rowspan="1" colspan="1">Dorsobasal setae on <abbrev xmlns:xlink="http://www.w3.org/1999/xlink" xlink:title="flagellomeres 1" id="ABBRID0E2UBG" xlink:type="simple">F1</abbrev> 0.6 × as long as <abbrev xmlns:xlink="http://www.w3.org/1999/xlink" xlink:title="flagellomeres 1" id="ABBRID0E6UBG" xlink:type="simple">F1</abbrev> (Fig. <xref ref-type="fig" rid="F6">38</xref>)</td><td rowspan="1" colspan="1">
                      <bold><italic><tp:taxon-name><tp:taxon-name-part taxon-name-part-type="genus" reg="Eriastichus">E.</tp:taxon-name-part> <tp:taxon-name-part taxon-name-part-type="species" reg="nebulis">nebulis</tp:taxon-name-part></tp:taxon-name></italic> sp. nov.</bold>
                    </td></tr><tr><td rowspan="1" colspan="1">43</td><td rowspan="1" colspan="1">Dorsobasal setae on <abbrev xmlns:xlink="http://www.w3.org/1999/xlink" xlink:title="flagellomeres 1" id="ABBRID0EBWBG" xlink:type="simple">F1</abbrev> 0.5 × as long as <abbrev xmlns:xlink="http://www.w3.org/1999/xlink" xlink:title="flagellomeres 1" id="ABBRID0EFWBG" xlink:type="simple">F1</abbrev>, scape dark brown (Fig. <xref ref-type="fig" rid="F7">46</xref>)</td><td rowspan="1" colspan="1">
                      <bold><italic><tp:taxon-name><tp:taxon-name-part taxon-name-part-type="genus" reg="Eriastichus">E.</tp:taxon-name-part> <tp:taxon-name-part taxon-name-part-type="species" reg="parabilis">parabilis</tp:taxon-name-part></tp:taxon-name></italic> sp. nov.</bold>
                    </td></tr><tr><td rowspan="1" colspan="1">–</td><td rowspan="1" colspan="1">Dorsobasal setae on <abbrev xmlns:xlink="http://www.w3.org/1999/xlink" xlink:title="flagellomeres 1" id="ABBRID0EHXBG" xlink:type="simple">F1</abbrev> 0.9 × as long as <abbrev xmlns:xlink="http://www.w3.org/1999/xlink" xlink:title="flagellomeres 1" id="ABBRID0ELXBG" xlink:type="simple">F1</abbrev>, scape yellowish brown (Fig. <xref ref-type="fig" rid="F7">49</xref>)</td><td rowspan="1" colspan="1">
                      <bold><italic><tp:taxon-name><tp:taxon-name-part taxon-name-part-type="genus" reg="Eriastichus">E.</tp:taxon-name-part> <tp:taxon-name-part taxon-name-part-type="species" reg="orestis">orestis</tp:taxon-name-part></tp:taxon-name></italic> sp. nov.</bold>
                    </td></tr><tr><td rowspan="1" colspan="1">44</td><td rowspan="1" colspan="1">Dorsobasal setae on <abbrev xmlns:xlink="http://www.w3.org/1999/xlink" xlink:title="flagellomeres 1" id="ABBRID0ENYBG" xlink:type="simple">F1</abbrev> 0.5 × as long as <abbrev xmlns:xlink="http://www.w3.org/1999/xlink" xlink:title="flagellomeres 1" id="ABBRID0ERYBG" xlink:type="simple">F1</abbrev> and pedicel + flagellum 1.9 × as long as width of head</td><td rowspan="1" colspan="1">
                      <bold>45</bold>
                    </td></tr><tr><td rowspan="1" colspan="1">–</td><td rowspan="1" colspan="1">Dorsobasal setae on <abbrev xmlns:xlink="http://www.w3.org/1999/xlink" xlink:title="flagellomeres 1" id="ABBRID0EDZBG" xlink:type="simple">F1</abbrev> at least 0.6 × as long as <abbrev xmlns:xlink="http://www.w3.org/1999/xlink" xlink:title="flagellomeres 1" id="ABBRID0EHZBG" xlink:type="simple">F1</abbrev> and/or pedicel + flagellum at most 1.7 × as long as width of head</td><td rowspan="1" colspan="1">
                      <bold>46</bold>
                    </td></tr><tr><td rowspan="1" colspan="1">45</td><td rowspan="1" colspan="1">Setae on flagellomeres more erect (Fig. <xref ref-type="fig" rid="F7">47</xref>)</td><td rowspan="1" colspan="1">
                      <bold><italic><tp:taxon-name><tp:taxon-name-part taxon-name-part-type="genus" reg="Eriastichus">E.</tp:taxon-name-part> <tp:taxon-name-part taxon-name-part-type="species" reg="rivalis">rivalis</tp:taxon-name-part></tp:taxon-name></italic> sp. nov.</bold>
                    </td></tr><tr><td rowspan="1" colspan="1">–</td><td rowspan="1" colspan="1">Setae on flagellomeres less erect (Fig. <xref ref-type="fig" rid="F7">45</xref>)</td><td rowspan="1" colspan="1">
                      <bold><italic><tp:taxon-name><tp:taxon-name-part taxon-name-part-type="genus" reg="Eriastichus">E.</tp:taxon-name-part> <tp:taxon-name-part taxon-name-part-type="species" reg="nugalis">nugalis</tp:taxon-name-part></tp:taxon-name></italic> sp. nov.</bold>
                    </td></tr><tr><td rowspan="1" colspan="1">46</td><td rowspan="1" colspan="1">Dorsobasal setae on <abbrev xmlns:xlink="http://www.w3.org/1999/xlink" xlink:title="flagellomeres 1" id="ABBRID0EV2BG" xlink:type="simple">F1</abbrev> 0.4 × as long as <abbrev xmlns:xlink="http://www.w3.org/1999/xlink" xlink:title="flagellomeres 1" id="ABBRID0EZ2BG" xlink:type="simple">F1</abbrev> (Fig. <xref ref-type="fig" rid="F6">35</xref>) and pedicel + flagellum 1.7 × as long as width of head</td><td rowspan="1" colspan="1">
                      <bold><italic><tp:taxon-name><tp:taxon-name-part taxon-name-part-type="genus" reg="Eriastichus">E.</tp:taxon-name-part> <tp:taxon-name-part taxon-name-part-type="species" reg="hilaris">hilaris</tp:taxon-name-part></tp:taxon-name></italic> sp. nov.</bold>
                    </td></tr><tr><td rowspan="1" colspan="1">–</td><td rowspan="1" colspan="1">Dorsobasal setae on <abbrev xmlns:xlink="http://www.w3.org/1999/xlink" xlink:title="flagellomeres 1" id="ABBRID0E23BG" xlink:type="simple">F1</abbrev> 0.6–1.0 × as long as <abbrev xmlns:xlink="http://www.w3.org/1999/xlink" xlink:title="flagellomeres 1" id="ABBRID0E63BG" xlink:type="simple">F1</abbrev>, if dorsobasal setae on <abbrev xmlns:xlink="http://www.w3.org/1999/xlink" xlink:title="flagellomeres 1" id="ABBRID0ED4BG" xlink:type="simple">F1</abbrev> is only 0.6 × as long as <abbrev xmlns:xlink="http://www.w3.org/1999/xlink" xlink:title="flagellomeres 1" id="ABBRID0EH4BG" xlink:type="simple">F1</abbrev>, then pedicel + flagellum are 1.5 × as long as width of head</td><td rowspan="1" colspan="1">
                      <bold>47</bold>
                    </td></tr><tr><td rowspan="1" colspan="1">47</td><td rowspan="1" colspan="1">Antennal flagellum long and slender (Fig. <xref ref-type="fig" rid="F8">54</xref>), e.g., <abbrev xmlns:xlink="http://www.w3.org/1999/xlink" xlink:title="flagellomeres 4" id="ABBRID0E44BG" xlink:type="simple">F4</abbrev> 3.4 × and clava 7.6 × as long as wide</td><td rowspan="1" colspan="1">
                      <bold><italic><tp:taxon-name><tp:taxon-name-part taxon-name-part-type="genus" reg="Eriastichus">E.</tp:taxon-name-part> <tp:taxon-name-part taxon-name-part-type="species" reg="renodis">renodis</tp:taxon-name-part></tp:taxon-name></italic> sp. nov.</bold>
                    </td></tr><tr><td rowspan="1" colspan="1">–</td><td rowspan="1" colspan="1"><abbrev xmlns:xlink="http://www.w3.org/1999/xlink" xlink:title="flagellomeres 4" id="ABBRID0E25BG" xlink:type="simple">F4</abbrev> 2.2–2.8 × and clava 4.8–6.3 × as long as wide</td><td rowspan="1" colspan="1">
                      <bold>48</bold>
                    </td></tr><tr><td rowspan="1" colspan="1">48</td><td rowspan="1" colspan="1">Dorsobasal setae on <abbrev xmlns:xlink="http://www.w3.org/1999/xlink" xlink:title="flagellomeres 1" id="ABBRID0EN6BG" xlink:type="simple">F1</abbrev>–<abbrev xmlns:xlink="http://www.w3.org/1999/xlink" xlink:title="flagellomeres 4" id="ABBRID0ER6BG" xlink:type="simple">F4</abbrev> 1.0 × as long as funicular segment it is attached to (Fig. <xref ref-type="fig" rid="F8">52</xref>)</td><td rowspan="1" colspan="1">
                      <bold><italic><tp:taxon-name><tp:taxon-name-part taxon-name-part-type="genus" reg="Eriastichus">E.</tp:taxon-name-part> <tp:taxon-name-part taxon-name-part-type="species" reg="scalaris">scalaris</tp:taxon-name-part></tp:taxon-name></italic> sp. nov.</bold>
                    </td></tr><tr><td rowspan="1" colspan="1">–</td><td rowspan="1" colspan="1">Dorsobasal setae on <abbrev xmlns:xlink="http://www.w3.org/1999/xlink" xlink:title="flagellomeres 1" id="ABBRID0EUAAI" xlink:type="simple">F1</abbrev>–<abbrev xmlns:xlink="http://www.w3.org/1999/xlink" xlink:title="flagellomeres 4" id="ABBRID0EYAAI" xlink:type="simple">F4</abbrev> 0.6–0.8 × as long as funicular segment it is attached to</td><td rowspan="1" colspan="1">
                      <bold>49</bold>
                    </td></tr><tr><td rowspan="1" colspan="1">49</td><td rowspan="1" colspan="1">Antennal flagellum more slender (Fig. <xref ref-type="fig" rid="F8">53</xref>), e.g., <abbrev xmlns:xlink="http://www.w3.org/1999/xlink" xlink:title="flagellomeres 3" id="ABBRID0EOBAI" xlink:type="simple">F3</abbrev> 3.0 × and clava 6.3 × as long as wide</td><td rowspan="1" colspan="1">
                      <bold><italic><tp:taxon-name><tp:taxon-name-part taxon-name-part-type="genus" reg="Eriastichus">E.</tp:taxon-name-part> <tp:taxon-name-part taxon-name-part-type="species" reg="taraxis">taraxis</tp:taxon-name-part></tp:taxon-name></italic> sp. nov.</bold>
                    </td></tr><tr><td rowspan="1" colspan="1">–</td><td rowspan="1" colspan="1"><abbrev xmlns:xlink="http://www.w3.org/1999/xlink" xlink:title="flagellomeres 3" id="ABBRID0EMCAI" xlink:type="simple">F3</abbrev> 2.3–2.6 × and clava 4.8–5.8 × as long as wide</td><td rowspan="1" colspan="1">
                      <bold>50</bold>
                    </td></tr><tr><td rowspan="1" colspan="1">50</td><td rowspan="1" colspan="1">Pedicel + flagellum 1.9 × as long as width of head</td><td rowspan="1" colspan="1">
                      <bold><italic><tp:taxon-name><tp:taxon-name-part taxon-name-part-type="genus" reg="Eriastichus">E.</tp:taxon-name-part> <tp:taxon-name-part taxon-name-part-type="species" reg="sodalis">sodalis</tp:taxon-name-part></tp:taxon-name></italic> sp. nov.</bold>
                    </td></tr><tr><td rowspan="1" colspan="1">–</td><td rowspan="1" colspan="1">Pedicel + flagellum 1.5–1.7 × as long as width of head</td><td rowspan="1" colspan="1">
                      <bold><italic><tp:taxon-name><tp:taxon-name-part taxon-name-part-type="genus" reg="Eriastichus">E.</tp:taxon-name-part> <tp:taxon-name-part taxon-name-part-type="species" reg="tendrilis">tendrilis</tp:taxon-name-part></tp:taxon-name></italic> sp. nov.</bold>
                    </td></tr></tbody></table></table-wrap></sec><sec sec-type="Species treatments" id="SECID0EIEAI"><title>Species treatments</title></sec></tp:treatment-sec><tp:treatment-sec><!--Section generated to contain objects referenced in tp:taxon-treatment.--><fig id="F7" position="float" orientation="portrait"><object-id xmlns:xlink="http://www.w3.org/1999/xlink" content-type="doi" xlink:type="simple">10.3897/zookeys.1019.60364.figures41-50</object-id><object-id xmlns:xlink="http://www.w3.org/1999/xlink" content-type="arpha" xlink:type="simple">1BB3F107-E0DE-5101-B449-8EAC05FB408F</object-id><label>Figures 41–50.</label><caption><p><italic><tp:taxon-name><tp:taxon-name-part taxon-name-part-type="genus" reg="Eriastichus">Eriastichus</tp:taxon-name-part></tp:taxon-name></italic> spp. head and antenna in lateral view, male holotypes <bold>41</bold><italic><tp:taxon-name><tp:taxon-name-part taxon-name-part-type="genus" reg="Eriastichus">E.</tp:taxon-name-part> <tp:taxon-name-part taxon-name-part-type="species" reg="nexilis">nexilis</tp:taxon-name-part></tp:taxon-name></italic><bold>42</bold><italic><tp:taxon-name><tp:taxon-name-part taxon-name-part-type="genus" reg="Eriastichus">E.</tp:taxon-name-part> <tp:taxon-name-part taxon-name-part-type="species" reg="oasis">oasis</tp:taxon-name-part></tp:taxon-name></italic><bold>43</bold><italic><tp:taxon-name><tp:taxon-name-part taxon-name-part-type="genus" reg="Eriastichus">E.</tp:taxon-name-part> <tp:taxon-name-part taxon-name-part-type="species" reg="ononis">ononis</tp:taxon-name-part></tp:taxon-name></italic><bold>44</bold><italic><tp:taxon-name><tp:taxon-name-part taxon-name-part-type="genus" reg="Eriastichus">E.</tp:taxon-name-part> <tp:taxon-name-part taxon-name-part-type="species" reg="novalis">novalis</tp:taxon-name-part></tp:taxon-name></italic><bold>45</bold><italic><tp:taxon-name><tp:taxon-name-part taxon-name-part-type="genus" reg="Eriastichus">E.</tp:taxon-name-part> <tp:taxon-name-part taxon-name-part-type="species" reg="nugalis">nugalis</tp:taxon-name-part></tp:taxon-name></italic><bold>46</bold><italic><tp:taxon-name><tp:taxon-name-part taxon-name-part-type="genus" reg="Eriastichus">E.</tp:taxon-name-part> <tp:taxon-name-part taxon-name-part-type="species" reg="parabilis">parabilis</tp:taxon-name-part></tp:taxon-name></italic><bold>47</bold><italic><tp:taxon-name><tp:taxon-name-part taxon-name-part-type="genus" reg="Eriastichus">E.</tp:taxon-name-part> <tp:taxon-name-part taxon-name-part-type="species" reg="rivalis">rivalis</tp:taxon-name-part></tp:taxon-name></italic><bold>48</bold><italic><tp:taxon-name><tp:taxon-name-part taxon-name-part-type="genus" reg="Eriastichus">E.</tp:taxon-name-part> <tp:taxon-name-part taxon-name-part-type="species" reg="sodalis">sodalis</tp:taxon-name-part></tp:taxon-name></italic><bold>49</bold><italic><tp:taxon-name><tp:taxon-name-part taxon-name-part-type="genus" reg="Eriastichus">E.</tp:taxon-name-part> <tp:taxon-name-part taxon-name-part-type="species" reg="orestis">orestis</tp:taxon-name-part></tp:taxon-name></italic><bold>50</bold><italic><tp:taxon-name><tp:taxon-name-part taxon-name-part-type="genus" reg="Eriastichus">E.</tp:taxon-name-part> <tp:taxon-name-part taxon-name-part-type="species" reg="pallidops">pallidops</tp:taxon-name-part></tp:taxon-name></italic>.</p></caption><graphic xmlns:xlink="http://www.w3.org/1999/xlink" xlink:href="zookeys-1019-035-g007.jpg" position="float" orientation="portrait" xlink:type="simple" id="oo_512584.jpg"><uri content-type="original_file" xlink:type="simple">https://binary.pensoft.net/fig/512584</uri></graphic></fig><fig id="F3" position="float" orientation="portrait"><object-id xmlns:xlink="http://www.w3.org/1999/xlink" content-type="doi" xlink:type="simple">10.3897/zookeys.1019.60364.figures11-17</object-id><object-id xmlns:xlink="http://www.w3.org/1999/xlink" content-type="arpha" xlink:type="simple">8470716D-FAFB-5D64-9827-4940DA86C9F4</object-id><label>Figures 11–17.</label><caption><p><italic><tp:taxon-name><tp:taxon-name-part taxon-name-part-type="genus" reg="Eriastichus">Eriastichus</tp:taxon-name-part></tp:taxon-name></italic> spp. head and antenna in lateral view, male holotypes <bold>11</bold><italic><tp:taxon-name><tp:taxon-name-part taxon-name-part-type="genus" reg="Eriastichus">E.</tp:taxon-name-part> <tp:taxon-name-part taxon-name-part-type="species" reg="acribis">acribis</tp:taxon-name-part></tp:taxon-name></italic><bold>12</bold><italic><tp:taxon-name><tp:taxon-name-part taxon-name-part-type="genus" reg="Eriastichus">E.</tp:taxon-name-part> <tp:taxon-name-part taxon-name-part-type="species" reg="cluridis">cluridis</tp:taxon-name-part></tp:taxon-name></italic><bold>13</bold><italic><tp:taxon-name><tp:taxon-name-part taxon-name-part-type="genus" reg="Eriastichus">E.</tp:taxon-name-part> <tp:taxon-name-part taxon-name-part-type="species" reg="aphritis">aphritis</tp:taxon-name-part></tp:taxon-name></italic><bold>14</bold><italic><tp:taxon-name><tp:taxon-name-part taxon-name-part-type="genus" reg="Eriastichus">E.</tp:taxon-name-part> <tp:taxon-name-part taxon-name-part-type="species" reg="colenis">colenis</tp:taxon-name-part></tp:taxon-name></italic><bold>15</bold><italic><tp:taxon-name><tp:taxon-name-part taxon-name-part-type="genus" reg="Eriastichus">E.</tp:taxon-name-part> <tp:taxon-name-part taxon-name-part-type="species" reg="copalensis">copalensis</tp:taxon-name-part></tp:taxon-name></italic><bold>16</bold><italic><tp:taxon-name><tp:taxon-name-part taxon-name-part-type="genus" reg="Eriastichus">E.</tp:taxon-name-part> <tp:taxon-name-part taxon-name-part-type="species" reg="coelotis">coelotis</tp:taxon-name-part></tp:taxon-name></italic><bold>17</bold><italic><tp:taxon-name><tp:taxon-name-part taxon-name-part-type="genus" reg="Eriastichus">E.</tp:taxon-name-part> <tp:taxon-name-part taxon-name-part-type="species" reg="daptilis">daptilis</tp:taxon-name-part></tp:taxon-name></italic>.</p></caption><graphic xmlns:xlink="http://www.w3.org/1999/xlink" xlink:href="zookeys-1019-035-g003.jpg" position="float" orientation="portrait" xlink:type="simple" id="oo_512580.jpg"><uri content-type="original_file" xlink:type="simple">https://binary.pensoft.net/fig/512580</uri></graphic></fig><fig id="F9" position="float" orientation="portrait"><object-id xmlns:xlink="http://www.w3.org/1999/xlink" content-type="doi" xlink:type="simple">10.3897/zookeys.1019.60364.figures57-60</object-id><object-id xmlns:xlink="http://www.w3.org/1999/xlink" content-type="arpha" xlink:type="simple">F541E945-918A-5B9A-84F4-4F3745EAC12E</object-id><label>Figures 57–60.</label><caption><p><italic><tp:taxon-name><tp:taxon-name-part taxon-name-part-type="genus" reg="Eriastichus">Eriastichus</tp:taxon-name-part></tp:taxon-name></italic> spp. <bold>57, 58</bold> head and antenna in lateral view, male holotypes: <bold>57</bold><italic><tp:taxon-name><tp:taxon-name-part taxon-name-part-type="genus" reg="Eriastichus">E.</tp:taxon-name-part> <tp:taxon-name-part taxon-name-part-type="species" reg="tonioazofeifai">tonioazofeifai</tp:taxon-name-part></tp:taxon-name></italic><bold>58</bold><italic><tp:taxon-name><tp:taxon-name-part taxon-name-part-type="genus" reg="Eriastichus">E.</tp:taxon-name-part> <tp:taxon-name-part taxon-name-part-type="species" reg="vestis">vestis</tp:taxon-name-part></tp:taxon-name></italic>; <bold>59, 60</bold> head in frontal view, male holotypes: <bold>59</bold><italic><tp:taxon-name><tp:taxon-name-part taxon-name-part-type="genus" reg="Eriastichus">E.</tp:taxon-name-part> <tp:taxon-name-part taxon-name-part-type="species" reg="pallidops">pallidops</tp:taxon-name-part></tp:taxon-name></italic><bold>60</bold><italic><tp:taxon-name><tp:taxon-name-part taxon-name-part-type="genus" reg="Eriastichus">E.</tp:taxon-name-part> <tp:taxon-name-part taxon-name-part-type="species" reg="denotatis">denotatis</tp:taxon-name-part></tp:taxon-name></italic>.</p></caption><graphic xmlns:xlink="http://www.w3.org/1999/xlink" xlink:href="zookeys-1019-035-g009.jpg" position="float" orientation="portrait" xlink:type="simple" id="oo_512586.jpg"><uri content-type="original_file" xlink:type="simple">https://binary.pensoft.net/fig/512586</uri></graphic></fig><fig id="F6" position="float" orientation="portrait"><object-id xmlns:xlink="http://www.w3.org/1999/xlink" content-type="doi" xlink:type="simple">10.3897/zookeys.1019.60364.figures35-40</object-id><object-id xmlns:xlink="http://www.w3.org/1999/xlink" content-type="arpha" xlink:type="simple">BE9C97E3-7746-519C-8B19-52DF71EA4C0C</object-id><label>Figures 35–40.</label><caption><p><italic><tp:taxon-name><tp:taxon-name-part taxon-name-part-type="genus" reg="Eriastichus">Eriastichus</tp:taxon-name-part></tp:taxon-name></italic> spp. head and antenna in lateral view, male holotypes <bold>35</bold><italic><tp:taxon-name><tp:taxon-name-part taxon-name-part-type="genus" reg="Eriastichus">E.</tp:taxon-name-part> <tp:taxon-name-part taxon-name-part-type="species" reg="hilaris">hilaris</tp:taxon-name-part></tp:taxon-name></italic><bold>36</bold><italic><tp:taxon-name><tp:taxon-name-part taxon-name-part-type="genus" reg="Eriastichus">E.</tp:taxon-name-part> <tp:taxon-name-part taxon-name-part-type="species" reg="maniatis">maniatis</tp:taxon-name-part></tp:taxon-name></italic><bold>37</bold><italic><tp:taxon-name><tp:taxon-name-part taxon-name-part-type="genus" reg="Eriastichus">E.</tp:taxon-name-part> <tp:taxon-name-part taxon-name-part-type="species" reg="johnlasallei">johnlasallei</tp:taxon-name-part></tp:taxon-name></italic><bold>38</bold><italic><tp:taxon-name><tp:taxon-name-part taxon-name-part-type="genus" reg="Eriastichus">E.</tp:taxon-name-part> <tp:taxon-name-part taxon-name-part-type="species" reg="nebulis">nebulis</tp:taxon-name-part></tp:taxon-name></italic><bold>39</bold><italic><tp:taxon-name><tp:taxon-name-part taxon-name-part-type="genus" reg="Eriastichus">E.</tp:taxon-name-part> <tp:taxon-name-part taxon-name-part-type="species" reg="neonis">neonis</tp:taxon-name-part></tp:taxon-name></italic><bold>40</bold><italic><tp:taxon-name><tp:taxon-name-part taxon-name-part-type="genus" reg="Eriastichus">E.</tp:taxon-name-part> <tp:taxon-name-part taxon-name-part-type="species" reg="johnnoyesi">johnnoyesi</tp:taxon-name-part></tp:taxon-name></italic>.</p></caption><graphic xmlns:xlink="http://www.w3.org/1999/xlink" xlink:href="zookeys-1019-035-g006.jpg" position="float" orientation="portrait" xlink:type="simple" id="oo_512583.jpg"><uri content-type="original_file" xlink:type="simple">https://binary.pensoft.net/fig/512583</uri></graphic></fig><fig id="F4" position="float" orientation="portrait"><object-id xmlns:xlink="http://www.w3.org/1999/xlink" content-type="doi" xlink:type="simple">10.3897/zookeys.1019.60364.figures18-27</object-id><object-id xmlns:xlink="http://www.w3.org/1999/xlink" content-type="arpha" xlink:type="simple">BEDE454B-C66C-51B3-91AB-C779FD64349C</object-id><label>Figures 18–27.</label><caption><p><italic><tp:taxon-name><tp:taxon-name-part taxon-name-part-type="genus" reg="Eriastichus">Eriastichus</tp:taxon-name-part></tp:taxon-name></italic> spp. head and antenna in lateral view, male holotypes <bold>18</bold><italic><tp:taxon-name><tp:taxon-name-part taxon-name-part-type="genus" reg="Eriastichus">E.</tp:taxon-name-part> <tp:taxon-name-part taxon-name-part-type="species" reg="decoris">decoris</tp:taxon-name-part></tp:taxon-name></italic><bold>19</bold><italic><tp:taxon-name><tp:taxon-name-part taxon-name-part-type="genus" reg="Eriastichus">E.</tp:taxon-name-part> <tp:taxon-name-part taxon-name-part-type="species" reg="denotatis">denotatis</tp:taxon-name-part></tp:taxon-name></italic><bold>20</bold><italic><tp:taxon-name><tp:taxon-name-part taxon-name-part-type="genus" reg="Eriastichus">E.</tp:taxon-name-part> <tp:taxon-name-part taxon-name-part-type="species" reg="dotaensis">dotaensis</tp:taxon-name-part></tp:taxon-name></italic><bold>21</bold><italic><tp:taxon-name><tp:taxon-name-part taxon-name-part-type="genus" reg="Eriastichus">E.</tp:taxon-name-part> <tp:taxon-name-part taxon-name-part-type="species" reg="derilis">derilis</tp:taxon-name-part></tp:taxon-name></italic><bold>22</bold><italic><tp:taxon-name><tp:taxon-name-part taxon-name-part-type="genus" reg="Eriastichus">E.</tp:taxon-name-part> <tp:taxon-name-part taxon-name-part-type="species" reg="diadrys">diadrys</tp:taxon-name-part></tp:taxon-name></italic><bold>23</bold><italic><tp:taxon-name><tp:taxon-name-part taxon-name-part-type="genus" reg="Eriastichus">E.</tp:taxon-name-part> <tp:taxon-name-part taxon-name-part-type="species" reg="ebulis">ebulis</tp:taxon-name-part></tp:taxon-name></italic><bold>24</bold><italic><tp:taxon-name><tp:taxon-name-part taxon-name-part-type="genus" reg="Eriastichus">E.</tp:taxon-name-part> <tp:taxon-name-part taxon-name-part-type="species" reg="egrestis">egrestis</tp:taxon-name-part></tp:taxon-name></italic><bold>25</bold><italic><tp:taxon-name><tp:taxon-name-part taxon-name-part-type="genus" reg="Eriastichus">E.</tp:taxon-name-part> <tp:taxon-name-part taxon-name-part-type="species" reg="ellipsis">ellipsis</tp:taxon-name-part></tp:taxon-name></italic><bold>26</bold><italic><tp:taxon-name><tp:taxon-name-part taxon-name-part-type="genus" reg="Eriastichus">E.</tp:taxon-name-part> <tp:taxon-name-part taxon-name-part-type="species" reg="drupis">drupis</tp:taxon-name-part></tp:taxon-name></italic><bold>27</bold><italic><tp:taxon-name><tp:taxon-name-part taxon-name-part-type="genus" reg="Eriastichus">E.</tp:taxon-name-part> <tp:taxon-name-part taxon-name-part-type="species" reg="eleagnis">eleagnis</tp:taxon-name-part></tp:taxon-name></italic>.</p></caption><graphic xmlns:xlink="http://www.w3.org/1999/xlink" xlink:href="zookeys-1019-035-g004.jpg" position="float" orientation="portrait" xlink:type="simple" id="oo_512581.jpg"><uri content-type="original_file" xlink:type="simple">https://binary.pensoft.net/fig/512581</uri></graphic></fig><fig id="F5" position="float" orientation="portrait"><object-id xmlns:xlink="http://www.w3.org/1999/xlink" content-type="doi" xlink:type="simple">10.3897/zookeys.1019.60364.figures28-34</object-id><object-id xmlns:xlink="http://www.w3.org/1999/xlink" content-type="arpha" xlink:type="simple">883C4402-42B1-516B-92D5-6666503D8182</object-id><label>Figures 28–34.</label><caption><p><italic><tp:taxon-name><tp:taxon-name-part taxon-name-part-type="genus" reg="Eriastichus">Eriastichus</tp:taxon-name-part></tp:taxon-name></italic> spp. head and antenna in lateral view, male holotypes <bold>28</bold><italic><tp:taxon-name><tp:taxon-name-part taxon-name-part-type="genus" reg="Eriastichus">E.</tp:taxon-name-part> <tp:taxon-name-part taxon-name-part-type="species" reg="facilis">facilis</tp:taxon-name-part></tp:taxon-name></italic><bold>29</bold><italic><tp:taxon-name><tp:taxon-name-part taxon-name-part-type="genus" reg="Eriastichus">E.</tp:taxon-name-part> <tp:taxon-name-part taxon-name-part-type="species" reg="fenestris">fenestris</tp:taxon-name-part></tp:taxon-name></italic><bold>30</bold><italic><tp:taxon-name><tp:taxon-name-part taxon-name-part-type="genus" reg="Eriastichus">E.</tp:taxon-name-part> <tp:taxon-name-part taxon-name-part-type="species" reg="follis">follis</tp:taxon-name-part></tp:taxon-name></italic><bold>31</bold><italic><tp:taxon-name><tp:taxon-name-part taxon-name-part-type="genus" reg="Eriastichus">E.</tp:taxon-name-part> <tp:taxon-name-part taxon-name-part-type="species" reg="eminis">eminis</tp:taxon-name-part></tp:taxon-name></italic><bold>32</bold><italic><tp:taxon-name><tp:taxon-name-part taxon-name-part-type="genus" reg="Eriastichus">E.</tp:taxon-name-part> <tp:taxon-name-part taxon-name-part-type="species" reg="glanis">glanis</tp:taxon-name-part></tp:taxon-name></italic><bold>33</bold><italic><tp:taxon-name><tp:taxon-name-part taxon-name-part-type="genus" reg="Eriastichus">E.</tp:taxon-name-part> <tp:taxon-name-part taxon-name-part-type="species" reg="geratis">geratis</tp:taxon-name-part></tp:taxon-name></italic><bold>34</bold><italic><tp:taxon-name><tp:taxon-name-part taxon-name-part-type="genus" reg="Eriastichus">E.</tp:taxon-name-part> <tp:taxon-name-part taxon-name-part-type="species" reg="galeatis">galeatis</tp:taxon-name-part></tp:taxon-name></italic>.</p></caption><graphic xmlns:xlink="http://www.w3.org/1999/xlink" xlink:href="zookeys-1019-035-g005.jpg" position="float" orientation="portrait" xlink:type="simple" id="oo_512582.jpg"><uri content-type="original_file" xlink:type="simple">https://binary.pensoft.net/fig/512582</uri></graphic></fig><fig id="F8" position="float" orientation="portrait"><object-id xmlns:xlink="http://www.w3.org/1999/xlink" content-type="doi" xlink:type="simple">10.3897/zookeys.1019.60364.figures51-56</object-id><object-id xmlns:xlink="http://www.w3.org/1999/xlink" content-type="arpha" xlink:type="simple">9005861C-89F5-5BFB-88B4-143322ADD234</object-id><label>Figures 51–56.</label><caption><p><italic><tp:taxon-name><tp:taxon-name-part taxon-name-part-type="genus" reg="Eriastichus">Eriastichus</tp:taxon-name-part></tp:taxon-name></italic> spp. head and antenna in lateral view, male holotypes <bold>51</bold><italic><tp:taxon-name><tp:taxon-name-part taxon-name-part-type="genus" reg="Eriastichus">E.</tp:taxon-name-part> <tp:taxon-name-part taxon-name-part-type="species" reg="sannionis">sannionis</tp:taxon-name-part></tp:taxon-name></italic><bold>52</bold><italic><tp:taxon-name><tp:taxon-name-part taxon-name-part-type="genus" reg="Eriastichus">E.</tp:taxon-name-part> <tp:taxon-name-part taxon-name-part-type="species" reg="scalaris">scalaris</tp:taxon-name-part></tp:taxon-name></italic><bold>53</bold><italic><tp:taxon-name><tp:taxon-name-part taxon-name-part-type="genus" reg="Eriastichus">E.</tp:taxon-name-part> <tp:taxon-name-part taxon-name-part-type="species" reg="taraxis">taraxis</tp:taxon-name-part></tp:taxon-name></italic><bold>54</bold><italic><tp:taxon-name><tp:taxon-name-part taxon-name-part-type="genus" reg="Eriastichus">E.</tp:taxon-name-part> <tp:taxon-name-part taxon-name-part-type="species" reg="renodis">renodis</tp:taxon-name-part></tp:taxon-name></italic><bold>55</bold><italic><tp:taxon-name><tp:taxon-name-part taxon-name-part-type="genus" reg="Eriastichus">E.</tp:taxon-name-part> <tp:taxon-name-part taxon-name-part-type="species" reg="tendrilis">tendrilis</tp:taxon-name-part></tp:taxon-name></italic><bold>56</bold><italic><tp:taxon-name><tp:taxon-name-part taxon-name-part-type="genus" reg="Eriastichus">E.</tp:taxon-name-part> <tp:taxon-name-part taxon-name-part-type="species" reg="velaminis">velaminis</tp:taxon-name-part></tp:taxon-name></italic>.</p></caption><graphic xmlns:xlink="http://www.w3.org/1999/xlink" xlink:href="zookeys-1019-035-g008.jpg" position="float" orientation="portrait" xlink:type="simple" id="oo_512585.jpg"><uri content-type="original_file" xlink:type="simple">https://binary.pensoft.net/fig/512585</uri></graphic></fig></tp:treatment-sec><ref-list><ref id="B4"><mixed-citation xmlns:xlink="http://www.w3.org/1999/xlink" xlink:type="simple"><person-group><name name-style="western"><surname>La Salle</surname><given-names>J</given-names></name></person-group> (<year>1994</year>) <article-title>North American genera of <tp:taxon-name><tp:taxon-name-part taxon-name-part-type="subfamily">Tetrastichinae</tp:taxon-name-part></tp:taxon-name> (<tp:taxon-name><tp:taxon-name-part taxon-name-part-type="order">Hymenoptera</tp:taxon-name-part></tp:taxon-name>: <tp:taxon-name><tp:taxon-name-part taxon-name-part-type="family">Eulophidae</tp:taxon-name-part></tp:taxon-name>).</article-title><source>Journal of Natural History</source><volume>28</volume>: <fpage>109</fpage>–<lpage>236</lpage>. <ext-link xlink:type="simple" ext-link-type="doi" xlink:href="10.1080/00222939400770091">https://doi.org/10.1080/00222939400770091</ext-link></mixed-citation></ref></ref-list></tp:taxon-treatment>
