# Supplementary material for: The genus Eriastichus La Salle (Hymenoptera, Eulophidae, Tetrastichinae) in the Neotropical region, introducing 48 new species
Source: Zookeys. 2021 Feb 22;1019:35–91. doi: 10.3897/zookeys.1019.60364 (PMC7921072; doi:10.3897/zookeys.1019.60364)
Supplement: XML Treatment for Eriastichus coelotis [file zookeys.1019.60364-treatment6.xml]

<!DOCTYPE tp:taxon-treatment
  PUBLIC "-//TaxonX//DTD Taxonomic Treatment Publishing DTD v0 20100105//EN" "tax-treatment-NSO.dtd">
<tp:taxon-treatment xmlns:tp="http://www.plazi.org/taxpub"><tp:treatment-meta><kwd-group><label>Taxon classification</label><kwd><named-content xmlns:xlink="http://www.w3.org/1999/xlink" content-type="kingdom">Animalia</named-content></kwd><kwd><named-content xmlns:xlink="http://www.w3.org/1999/xlink" content-type="order">Hymenoptera</named-content></kwd><kwd><named-content xmlns:xlink="http://www.w3.org/1999/xlink" content-type="family">Eulophidae</named-content></kwd></kwd-group><mixed-citation publication-type="journal"><person-group><name><surname>Hansson</surname><given-names>Christer</given-names></name></person-group><article-title>The genus <italic><tp:taxon-name><tp:taxon-name-part taxon-name-part-type="genus" reg="Eriastichus">Eriastichus</tp:taxon-name-part></tp:taxon-name></italic> La Salle (<tp:taxon-name><tp:taxon-name-part taxon-name-part-type="order">Hymenoptera</tp:taxon-name-part></tp:taxon-name>, <tp:taxon-name><tp:taxon-name-part taxon-name-part-type="family">Eulophidae</tp:taxon-name-part></tp:taxon-name>, <tp:taxon-name><tp:taxon-name-part taxon-name-part-type="subfamily">Tetrastichinae</tp:taxon-name-part></tp:taxon-name>) in the Neotropical region, introducing 48 new species</article-title><source>Zookeys</source><day>22</day><month>2</month><year>2021</year><volume>1019</volume><fpage>35</fpage><lpage>91</lpage><pub-id pub-id-type="doi">10.3897/zookeys.1019.60364</pub-id></mixed-citation></tp:treatment-meta><tp:nomenclature><tp:taxon-name><object-id xmlns:xlink="http://www.w3.org/1999/xlink" content-type="arpha" xlink:type="simple">61411D2F-D745-538E-9239-964FEAE5AD8F</object-id>
            <tp:taxon-name-part taxon-name-part-type="genus" reg="Eriastichus">Eriastichus</tp:taxon-name-part>
            <tp:taxon-name-part taxon-name-part-type="species" reg="coelotis">coelotis</tp:taxon-name-part>
            <object-id xmlns:xlink="http://www.w3.org/1999/xlink" content-type="zoobank" xlink:type="simple">http://zoobank.org/D18D5E27-7C12-44CC-BBBB-0D18240246CB</object-id>
          </tp:taxon-name><tp:taxon-status xmlns:xlink="http://www.w3.org/1999/xlink" xlink:type="simple">sp. nov.</tp:taxon-status><xref ref-type="fig" rid="F3">Figure 16</xref></tp:nomenclature><tp:treatment-sec sec-type="type locality" id="SECID0E56AI"><title>Type locality.</title><p>Costa Rica, Heredia, Estación Biológica La Selva, 75 m, <named-content xmlns:xlink="http://www.w3.org/1999/xlink" content-type="dwc:verbatimCoordinates" xlink:type="simple"><named-content content-type="geo-json" specific-use="{&#34;type&#34;:&#34;Point&#34;,&#34;coordinates&#34;:[-84.016667,10.433333]}" id="NCID0EHABI" xlink:type="simple">10°26'N, 84°01'W</named-content></named-content>, 23–24.ii.2005, J.S. Noyes leg.</p></tp:treatment-sec><tp:treatment-sec sec-type="Type specimen" id="SECID0EMABI"><title>Type specimen.</title><p><bold><italic>Holotype</italic></bold> male dried and glued to a paper card. Original labels: ”COSTA RICA, Heredia, E.B. La Selva, 75 m, <named-content xmlns:xlink="http://www.w3.org/1999/xlink" content-type="dwc:verbatimCoordinates" xlink:type="simple"><named-content content-type="geo-json" specific-use="{&#34;type&#34;:&#34;Point&#34;,&#34;coordinates&#34;:[-84.016667,10.433333]}" id="NCID0EABBI" xlink:type="simple">10°26'N, 84°01'W</named-content></named-content>, 23–24.ii.2005, J.S. Noyes”, “HOLOTYPE <tp:taxon-name><tp:taxon-name-part taxon-name-part-type="genus" reg="Eriastichus">Eriastichus</tp:taxon-name-part> <tp:taxon-name-part taxon-name-part-type="species" reg="coelotis">coelotis</tp:taxon-name-part></tp:taxon-name> Hansson” [red printed label], (NHMUK014431024).</p></tp:treatment-sec><tp:treatment-sec sec-type="diagnosis" id="SECID0EPBBI"><title>Diagnosis</title><p><bold>(male).</bold> Head dark brown; antenna (Fig. <xref ref-type="fig" rid="F3">16</xref>): scape yellowish brown, ventral plaque on scape ca. 0.2 × as long as scape, antenna with dorsobasal setae on <abbrev xmlns:xlink="http://www.w3.org/1999/xlink" xlink:title="flagellomeres 1" id="ABBRID0E2BBI" xlink:type="simple">F1</abbrev> 1.1 × as long as <abbrev xmlns:xlink="http://www.w3.org/1999/xlink" xlink:title="flagellomeres 1" id="ABBRID0E6BBI" xlink:type="simple">F1</abbrev>; gaster with lateral tufts of pale and flattened setae on Gt<sub>6</sub>.</p></tp:treatment-sec><tp:treatment-sec sec-type="description" id="SECID0EFCBI"><title>Description</title><p><bold>(male holotype NHMUK014431024).</bold> Length 1.1 mm. Head dark brown. Antenna with scape yellowish brown, ventral plaque dark brown, pedicel and flagellum pale brown. Mesoscutum, mesoscutellum and propodeum dark brown; dorsellum pale brown. Legs yellowish brown with base of hind coxa brown. Gaster dark brown.</p><p><bold><italic>Head</italic>.</bold> Length/width in frontal view 0.8; width/length in dorsal view 2.3; <abbrev xmlns:xlink="http://www.w3.org/1999/xlink" xlink:title="shortest distance between lateral ocelli" id="ABBRID0EUCBI" xlink:type="simple">POL</abbrev>/<abbrev xmlns:xlink="http://www.w3.org/1999/xlink" xlink:title="shortest distance between lateral ocelli and eyes" id="ABBRID0EYCBI" xlink:type="simple">OOL</abbrev> 2.7; <abbrev xmlns:xlink="http://www.w3.org/1999/xlink" xlink:title="width of mouth opening" id="ABBRID0E3CBI" xlink:type="simple">WM</abbrev>/<abbrev xmlns:xlink="http://www.w3.org/1999/xlink" xlink:title="malar space" id="ABBRID0EADBI" xlink:type="simple">MS</abbrev> 1.5; <abbrev xmlns:xlink="http://www.w3.org/1999/xlink" xlink:title="malar space" id="ABBRID0EEDBI" xlink:type="simple">MS</abbrev>/<abbrev xmlns:xlink="http://www.w3.org/1999/xlink" xlink:title="height of eye" id="ABBRID0EIDBI" xlink:type="simple">HE</abbrev> 0.4; <abbrev xmlns:xlink="http://www.w3.org/1999/xlink" xlink:title="height of eye" id="ABBRID0EMDBI" xlink:type="simple">HE</abbrev>/head length in frontal view 0.7; widths head/mesoscutum 1.2. <bold><italic>Antenna</italic>.</bold> Pedicel + flagellum length/mesoscutum width 1.7; pedicel + flagellum length/head width 1.5; lengths scape/ventral plaque 5.5; ventral plaque located in the middle of scape; scape length/width 3.4; lengths scape/head (dorsal view) 0.6; scape length/<abbrev xmlns:xlink="http://www.w3.org/1999/xlink" xlink:title="height of eye" id="ABBRID0EUDBI" xlink:type="simple">HE</abbrev> 0.8; length/width <abbrev xmlns:xlink="http://www.w3.org/1999/xlink" xlink:title="flagellomeres 1" id="ABBRID0EYDBI" xlink:type="simple">F1</abbrev>, <abbrev xmlns:xlink="http://www.w3.org/1999/xlink" xlink:title="flagellomeres 2" id="ABBRID0E3DBI" xlink:type="simple">F2</abbrev>, <abbrev xmlns:xlink="http://www.w3.org/1999/xlink" xlink:title="flagellomeres 3" id="ABBRID0EAEBI" xlink:type="simple">F3</abbrev>, <abbrev xmlns:xlink="http://www.w3.org/1999/xlink" xlink:title="flagellomeres 4" id="ABBRID0EEEBI" xlink:type="simple">F4</abbrev>, clava: 1.5, 1.8, 1.8, 2.0, 4.8; length dorsobasal setae on <abbrev xmlns:xlink="http://www.w3.org/1999/xlink" xlink:title="flagellomeres 1" id="ABBRID0EIEBI" xlink:type="simple">F1</abbrev>/length <abbrev xmlns:xlink="http://www.w3.org/1999/xlink" xlink:title="flagellomeres 1" id="ABBRID0EMEBI" xlink:type="simple">F1</abbrev> 1.1. <bold><italic>Mesosoma</italic>.</bold> Length/width 1.5; mesoscutum length/width 0.6; mesoscutellum length/width 0.6; widths <abbrev xmlns:xlink="http://www.w3.org/1999/xlink" xlink:title="submedian groove on mesoscutellum" id="ABBRID0EUEBI" xlink:type="simple">SMG</abbrev>/<abbrev xmlns:xlink="http://www.w3.org/1999/xlink" xlink:title="sublateral groove on mesoscutellum" id="ABBRID0EYEBI" xlink:type="simple">SLG</abbrev> 1.1; enclosed space between <abbrev xmlns:xlink="http://www.w3.org/1999/xlink" xlink:title="submedian groove on mesoscutellum" id="ABBRID0E3EBI" xlink:type="simple">SMG</abbrev> length/width 1.8; lengths mesoscutum/mesoscutellum 1.5; lengths mesoscutellum/dorsellum 2.3; lengths mesosoma/gaster 0.8. <bold><italic>Wings</italic>.</bold><abbrev xmlns:xlink="http://www.w3.org/1999/xlink" xlink:title="costal cell in fore wing" id="ABBRID0EEFBI" xlink:type="simple">CC</abbrev> length/width 22.5; lengths <abbrev xmlns:xlink="http://www.w3.org/1999/xlink" xlink:title="costal cell in fore wing" id="ABBRID0EIFBI" xlink:type="simple">CC</abbrev>/<abbrev xmlns:xlink="http://www.w3.org/1999/xlink" xlink:title="marginal vein" id="ABBRID0EMFBI" xlink:type="simple">MV</abbrev> 1.2; lengths <abbrev xmlns:xlink="http://www.w3.org/1999/xlink" xlink:title="marginal vein" id="ABBRID0EQFBI" xlink:type="simple">MV</abbrev>/<abbrev xmlns:xlink="http://www.w3.org/1999/xlink" xlink:title="stigmal vein in fore wing" id="ABBRID0EUFBI" xlink:type="simple">ST</abbrev> 2.1; lengths <abbrev xmlns:xlink="http://www.w3.org/1999/xlink" xlink:title="marginal vein" id="ABBRID0EYFBI" xlink:type="simple">MV</abbrev>/<abbrev xmlns:xlink="http://www.w3.org/1999/xlink" xlink:title="postmarginal vein in fore wing" id="ABBRID0E3FBI" xlink:type="simple">PM</abbrev> 5.0; lengths <abbrev xmlns:xlink="http://www.w3.org/1999/xlink" xlink:title="postmarginal vein in fore wing" id="ABBRID0EAGBI" xlink:type="simple">PM</abbrev>/<abbrev xmlns:xlink="http://www.w3.org/1999/xlink" xlink:title="stigmal vein in fore wing" id="ABBRID0EEGBI" xlink:type="simple">ST</abbrev> 0.4; submarginal vein with five setae on dorsal surface. <bold><italic>Gaster</italic>.</bold> With lateral tufts of pale and flattened setae on Gt<sub>6</sub>.</p></tp:treatment-sec><tp:treatment-sec><!--Section generated to contain objects referenced in tp:taxon-treatment.--><fig id="F3" position="float" orientation="portrait"><object-id xmlns:xlink="http://www.w3.org/1999/xlink" content-type="doi" xlink:type="simple">10.3897/zookeys.1019.60364.figures11-17</object-id><object-id xmlns:xlink="http://www.w3.org/1999/xlink" content-type="arpha" xlink:type="simple">8470716D-FAFB-5D64-9827-4940DA86C9F4</object-id><label>Figures 11–17.</label><caption><p><italic><tp:taxon-name><tp:taxon-name-part taxon-name-part-type="genus" reg="Eriastichus">Eriastichus</tp:taxon-name-part></tp:taxon-name></italic> spp. head and antenna in lateral view, male holotypes <bold>11</bold><italic><tp:taxon-name><tp:taxon-name-part taxon-name-part-type="genus" reg="Eriastichus">E.</tp:taxon-name-part> <tp:taxon-name-part taxon-name-part-type="species" reg="acribis">acribis</tp:taxon-name-part></tp:taxon-name></italic><bold>12</bold><italic><tp:taxon-name><tp:taxon-name-part taxon-name-part-type="genus" reg="Eriastichus">E.</tp:taxon-name-part> <tp:taxon-name-part taxon-name-part-type="species" reg="cluridis">cluridis</tp:taxon-name-part></tp:taxon-name></italic><bold>13</bold><italic><tp:taxon-name><tp:taxon-name-part taxon-name-part-type="genus" reg="Eriastichus">E.</tp:taxon-name-part> <tp:taxon-name-part taxon-name-part-type="species" reg="aphritis">aphritis</tp:taxon-name-part></tp:taxon-name></italic><bold>14</bold><italic><tp:taxon-name><tp:taxon-name-part taxon-name-part-type="genus" reg="Eriastichus">E.</tp:taxon-name-part> <tp:taxon-name-part taxon-name-part-type="species" reg="colenis">colenis</tp:taxon-name-part></tp:taxon-name></italic><bold>15</bold><italic><tp:taxon-name><tp:taxon-name-part taxon-name-part-type="genus" reg="Eriastichus">E.</tp:taxon-name-part> <tp:taxon-name-part taxon-name-part-type="species" reg="copalensis">copalensis</tp:taxon-name-part></tp:taxon-name></italic><bold>16</bold><italic><tp:taxon-name><tp:taxon-name-part taxon-name-part-type="genus" reg="Eriastichus">E.</tp:taxon-name-part> <tp:taxon-name-part taxon-name-part-type="species" reg="coelotis">coelotis</tp:taxon-name-part></tp:taxon-name></italic><bold>17</bold><italic><tp:taxon-name><tp:taxon-name-part taxon-name-part-type="genus" reg="Eriastichus">E.</tp:taxon-name-part> <tp:taxon-name-part taxon-name-part-type="species" reg="daptilis">daptilis</tp:taxon-name-part></tp:taxon-name></italic>.</p></caption><graphic xmlns:xlink="http://www.w3.org/1999/xlink" xlink:href="zookeys-1019-035-g003.jpg" position="float" orientation="portrait" xlink:type="simple" id="oo_512580.jpg"><uri content-type="original_file" xlink:type="simple">https://binary.pensoft.net/fig/512580</uri></graphic></fig></tp:treatment-sec></tp:taxon-treatment>
