# Supplementary material for: The genus Eriastichus La Salle (Hymenoptera, Eulophidae, Tetrastichinae) in the Neotropical region, introducing 48 new species
Source: Zookeys. 2021 Feb 22;1019:35–91. doi: 10.3897/zookeys.1019.60364 (PMC7921072; doi:10.3897/zookeys.1019.60364)
Supplement: XML Treatment for Eriastichus eleagnis [file zookeys.1019.60364-treatment18.xml]

<!DOCTYPE tp:taxon-treatment
  PUBLIC "-//TaxonX//DTD Taxonomic Treatment Publishing DTD v0 20100105//EN" "tax-treatment-NSO.dtd">
<tp:taxon-treatment xmlns:tp="http://www.plazi.org/taxpub"><tp:treatment-meta><kwd-group><label>Taxon classification</label><kwd><named-content xmlns:xlink="http://www.w3.org/1999/xlink" content-type="kingdom">Animalia</named-content></kwd><kwd><named-content xmlns:xlink="http://www.w3.org/1999/xlink" content-type="order">Hymenoptera</named-content></kwd><kwd><named-content xmlns:xlink="http://www.w3.org/1999/xlink" content-type="family">Eulophidae</named-content></kwd></kwd-group><mixed-citation publication-type="journal"><person-group><name><surname>Hansson</surname><given-names>Christer</given-names></name></person-group><article-title>The genus <italic><tp:taxon-name><tp:taxon-name-part taxon-name-part-type="genus" reg="Eriastichus">Eriastichus</tp:taxon-name-part></tp:taxon-name></italic> La Salle (<tp:taxon-name><tp:taxon-name-part taxon-name-part-type="order">Hymenoptera</tp:taxon-name-part></tp:taxon-name>, <tp:taxon-name><tp:taxon-name-part taxon-name-part-type="family">Eulophidae</tp:taxon-name-part></tp:taxon-name>, <tp:taxon-name><tp:taxon-name-part taxon-name-part-type="subfamily">Tetrastichinae</tp:taxon-name-part></tp:taxon-name>) in the Neotropical region, introducing 48 new species</article-title><source>Zookeys</source><day>22</day><month>2</month><year>2021</year><volume>1019</volume><fpage>35</fpage><lpage>91</lpage><pub-id pub-id-type="doi">10.3897/zookeys.1019.60364</pub-id></mixed-citation></tp:treatment-meta><tp:nomenclature><tp:taxon-name><object-id xmlns:xlink="http://www.w3.org/1999/xlink" content-type="arpha" xlink:type="simple">D9EAD11F-D460-5BDF-8F06-D3F7C8D093E8</object-id>
            <tp:taxon-name-part taxon-name-part-type="genus" reg="Eriastichus">Eriastichus</tp:taxon-name-part>
            <tp:taxon-name-part taxon-name-part-type="species" reg="eleagnis">eleagnis</tp:taxon-name-part>
            <object-id xmlns:xlink="http://www.w3.org/1999/xlink" content-type="zoobank" xlink:type="simple">http://zoobank.org/81F12226-5418-40DF-8BD8-D872B5B814B4</object-id>
          </tp:taxon-name><tp:taxon-status xmlns:xlink="http://www.w3.org/1999/xlink" xlink:type="simple">sp. nov.</tp:taxon-status><xref ref-type="fig" rid="F1">Figures 1</xref><xref ref-type="fig" rid="F4">, 27</xref></tp:nomenclature><tp:treatment-sec sec-type="type locality" id="SECID0ELCAK"><title>Type locality.</title><p>Costa Rica, Puntarenas, Estación Biológica Monteverde, <named-content xmlns:xlink="http://www.w3.org/1999/xlink" content-type="dwc:verbatimCoordinates" xlink:type="simple"><named-content content-type="geo-json" specific-use="{&#34;type&#34;:&#34;Point&#34;,&#34;coordinates&#34;:[-84.816667,10.333333]}" id="NCID0EUCAK" xlink:type="simple">10°20'N, 84°49'W</named-content></named-content>, 1540 m, 18–25.ii.2004, C. Hansson leg.</p></tp:treatment-sec><tp:treatment-sec sec-type="Type specimen" id="SECID0EZCAK"><title>Type specimen.</title><p><bold><italic>Holotype</italic></bold> male dried and glued to a paper card. Original labels: ”COSTA RICA, Puntarenas, E.B. Monteverde, <named-content xmlns:xlink="http://www.w3.org/1999/xlink" content-type="dwc:verbatimCoordinates" xlink:type="simple"><named-content content-type="geo-json" specific-use="{&#34;type&#34;:&#34;Point&#34;,&#34;coordinates&#34;:[-84.816667,10.333333]}" id="NCID0ENDAK" xlink:type="simple">10°20'N, 84°49'W</named-content></named-content>, 1540 m, 18–25.ii.2004, C. Hansson”, “HOLOTYPE <tp:taxon-name><tp:taxon-name-part taxon-name-part-type="genus" reg="Eriastichus">Eriastichus</tp:taxon-name-part> <tp:taxon-name-part taxon-name-part-type="species" reg="eleagnis">eleagnis</tp:taxon-name-part></tp:taxon-name> Hansson” [red printed label], (<named-content xmlns:xlink="http://www.w3.org/1999/xlink" content-type="dwc:institutional_code" xlink:type="simple">MZLU</named-content>:7036.1).</p></tp:treatment-sec><tp:treatment-sec sec-type="type material" id="SECID0EBEAK"><title>Additional type material.</title><p><bold><italic>Paratypes</italic></bold> (4♂♂): 1♂ with same label data as holotype (<named-content xmlns:xlink="http://www.w3.org/1999/xlink" content-type="dwc:institutional_code" xlink:type="simple">MZLU</named-content>:7036.2); 1♂ from same locality as holotype but collected 26.ii.2007 (NHMUK014431036); 1♂ “COSTA RICA, Puntarenas, San Vito, E.B. Las Alturas, 1500 m, <named-content xmlns:xlink="http://www.w3.org/1999/xlink" content-type="dwc:verbatimCoordinates" xlink:type="simple"><named-content content-type="geo-json" specific-use="{&#34;type&#34;:&#34;Point&#34;,&#34;coordinates&#34;:[-82.833333,8.950000]}" id="NCID0E1EAK" xlink:type="simple">8°57'N, 82°50'W</named-content></named-content>, 17–18.ii.2012, J.S. Noyes, NHM (Ent) 2012–91” (NHMUK014431037); 1♂ “Costa Rica, San José, San Gerardo de Dota, 20–21.ii.2013, J.S. Noyes, NHM (Ent) 2012–91” (NHMUK014431038).</p></tp:treatment-sec><tp:treatment-sec sec-type="diagnosis" id="SECID0E6EAK"><title>Diagnosis</title><p><bold>(male).</bold> Head dark brown, scape yellowish brown, pedicel and flagellum brown; ventral plaque on scape ca. 0.4 × as long as scape (Fig. <xref ref-type="fig" rid="F4">27</xref>), antenna with dorsobasal setae on <abbrev xmlns:xlink="http://www.w3.org/1999/xlink" xlink:title="flagellomeres 1" id="ABBRID0ELFAK" xlink:type="simple">F1</abbrev> 1.5 × as long as <abbrev xmlns:xlink="http://www.w3.org/1999/xlink" xlink:title="flagellomeres 1" id="ABBRID0EPFAK" xlink:type="simple">F1</abbrev>; gaster with lateral tufts of pale and flattened setae on Gt<sub>6</sub>.</p></tp:treatment-sec><tp:treatment-sec sec-type="description" id="SECID0EVFAK"><title>Description</title><p><bold>(male holotype <named-content xmlns:xlink="http://www.w3.org/1999/xlink" content-type="dwc:institutional_code" xlink:type="simple">MZLU</named-content>:7036.1).</bold> Length of body 1.4 mm (paratypes 1.3–1.5 mm). Head dark brown, scape yellowish brown, pedicel and flagellum brown, ventral plaque dark brown. Mesoscutum, mesoscutellum and propodeum dark brown, dorsellum pale brown. Legs with coxae and femora brown, trochanters, tibiae and tarsi yellowish brown. Gaster dark brown.</p><p><bold><italic>Head</italic>.</bold> Length/width in frontal view 0.8; width/length in dorsal view 2.4; <abbrev xmlns:xlink="http://www.w3.org/1999/xlink" xlink:title="shortest distance between lateral ocelli" id="ABBRID0EKGAK" xlink:type="simple">POL</abbrev>/<abbrev xmlns:xlink="http://www.w3.org/1999/xlink" xlink:title="shortest distance between lateral ocelli and eyes" id="ABBRID0EOGAK" xlink:type="simple">OOL</abbrev> 2.4; <abbrev xmlns:xlink="http://www.w3.org/1999/xlink" xlink:title="width of mouth opening" id="ABBRID0ESGAK" xlink:type="simple">WM</abbrev>/<abbrev xmlns:xlink="http://www.w3.org/1999/xlink" xlink:title="malar space" id="ABBRID0EWGAK" xlink:type="simple">MS</abbrev> 1.5; <abbrev xmlns:xlink="http://www.w3.org/1999/xlink" xlink:title="malar space" id="ABBRID0E1GAK" xlink:type="simple">MS</abbrev>/<abbrev xmlns:xlink="http://www.w3.org/1999/xlink" xlink:title="height of eye" id="ABBRID0E5GAK" xlink:type="simple">HE</abbrev> 0.5; <abbrev xmlns:xlink="http://www.w3.org/1999/xlink" xlink:title="height of eye" id="ABBRID0ECHAK" xlink:type="simple">HE</abbrev>/head length in frontal view 0.6; widths head/mesoscutum 1.1. <bold><italic>Antenna</italic>.</bold> Pedicel + flagellum length/mesoscutum width 1.8; pedicel + flagellum length/head width 1.7; lengths scape/ventral plaque 2.8; ventral plaque located below the middle of scape; scape length/width 3.1; lengths scape/head (dorsal view) 0.6; scape length/<abbrev xmlns:xlink="http://www.w3.org/1999/xlink" xlink:title="height of eye" id="ABBRID0EKHAK" xlink:type="simple">HE</abbrev> 1.0; length/width <abbrev xmlns:xlink="http://www.w3.org/1999/xlink" xlink:title="flagellomeres 1" id="ABBRID0EOHAK" xlink:type="simple">F1</abbrev>, <abbrev xmlns:xlink="http://www.w3.org/1999/xlink" xlink:title="flagellomeres 2" id="ABBRID0ESHAK" xlink:type="simple">F2</abbrev>, <abbrev xmlns:xlink="http://www.w3.org/1999/xlink" xlink:title="flagellomeres 3" id="ABBRID0EWHAK" xlink:type="simple">F3</abbrev>, <abbrev xmlns:xlink="http://www.w3.org/1999/xlink" xlink:title="flagellomeres 4" id="ABBRID0E1HAK" xlink:type="simple">F4</abbrev>, clava: 2.6, 3.0, 3.0, 2.8, 7.6; length dorsobasal setae on <abbrev xmlns:xlink="http://www.w3.org/1999/xlink" xlink:title="flagellomeres 1" id="ABBRID0E5HAK" xlink:type="simple">F1</abbrev>/length <abbrev xmlns:xlink="http://www.w3.org/1999/xlink" xlink:title="flagellomeres 1" id="ABBRID0ECIAK" xlink:type="simple">F1</abbrev> 1.5. <bold><italic>Mesosoma</italic>.</bold> Length/width 1.4; mesoscutum length/width 0.6; mesoscutellum length/width 0.8; widths <abbrev xmlns:xlink="http://www.w3.org/1999/xlink" xlink:title="submedian groove on mesoscutellum" id="ABBRID0EKIAK" xlink:type="simple">SMG</abbrev>/<abbrev xmlns:xlink="http://www.w3.org/1999/xlink" xlink:title="sublateral groove on mesoscutellum" id="ABBRID0EOIAK" xlink:type="simple">SLG</abbrev> 1.1; enclosed space between <abbrev xmlns:xlink="http://www.w3.org/1999/xlink" xlink:title="submedian groove on mesoscutellum" id="ABBRID0ESIAK" xlink:type="simple">SMG</abbrev> length/width 2.1; lengths mesoscutum/mesoscutellum 1.6; lengths mesoscutellum/dorsellum 2.9; lengths mesosoma/gaster 0.8. <bold><italic>Wings</italic>.</bold><abbrev xmlns:xlink="http://www.w3.org/1999/xlink" xlink:title="costal cell in fore wing" id="ABBRID0E1IAK" xlink:type="simple">CC</abbrev> length/width 24.0; lengths <abbrev xmlns:xlink="http://www.w3.org/1999/xlink" xlink:title="costal cell in fore wing" id="ABBRID0E5IAK" xlink:type="simple">CC</abbrev>/<abbrev xmlns:xlink="http://www.w3.org/1999/xlink" xlink:title="marginal vein" id="ABBRID0ECJAK" xlink:type="simple">MV</abbrev> 1.1; lengths <abbrev xmlns:xlink="http://www.w3.org/1999/xlink" xlink:title="marginal vein" id="ABBRID0EGJAK" xlink:type="simple">MV</abbrev>/<abbrev xmlns:xlink="http://www.w3.org/1999/xlink" xlink:title="stigmal vein in fore wing" id="ABBRID0EKJAK" xlink:type="simple">ST</abbrev> 1.9; lengths <abbrev xmlns:xlink="http://www.w3.org/1999/xlink" xlink:title="marginal vein" id="ABBRID0EOJAK" xlink:type="simple">MV</abbrev>/<abbrev xmlns:xlink="http://www.w3.org/1999/xlink" xlink:title="postmarginal vein in fore wing" id="ABBRID0ESJAK" xlink:type="simple">PM</abbrev> 3.8; lengths <abbrev xmlns:xlink="http://www.w3.org/1999/xlink" xlink:title="postmarginal vein in fore wing" id="ABBRID0EWJAK" xlink:type="simple">PM</abbrev>/<abbrev xmlns:xlink="http://www.w3.org/1999/xlink" xlink:title="stigmal vein in fore wing" id="ABBRID0E1JAK" xlink:type="simple">ST</abbrev> 0.5; submarginal vein with seven setae (5–7 setae in paratypes) on dorsal surface. <bold><italic>Gaster</italic>.</bold> With lateral tufts of pale and flattened setae on Gt<sub>6</sub>.</p></tp:treatment-sec><tp:treatment-sec><!--Section generated to contain objects referenced in tp:taxon-treatment.--><fig id="F1" position="float" orientation="portrait"><object-id xmlns:xlink="http://www.w3.org/1999/xlink" content-type="doi" xlink:type="simple">10.3897/zookeys.1019.60364.figures1-6</object-id><object-id xmlns:xlink="http://www.w3.org/1999/xlink" content-type="arpha" xlink:type="simple">E4D19797-1951-56A6-AC9E-FB045F6E498E</object-id><label>Figures 1–6.</label><caption><p><italic><tp:taxon-name><tp:taxon-name-part taxon-name-part-type="genus" reg="Eriastichus">Eriastichus</tp:taxon-name-part></tp:taxon-name></italic> spp. <bold>1</bold><italic><tp:taxon-name><tp:taxon-name-part taxon-name-part-type="genus" reg="Eriastichus">E.</tp:taxon-name-part> <tp:taxon-name-part taxon-name-part-type="species" reg="eleagnis">eleagnis</tp:taxon-name-part></tp:taxon-name></italic>, body in lateral view, male paratype <bold>2</bold><italic><tp:taxon-name><tp:taxon-name-part taxon-name-part-type="genus" reg="Eriastichus">E.</tp:taxon-name-part></tp:taxon-name></italic> sp., body in lateral view, female <bold>3</bold><italic><tp:taxon-name><tp:taxon-name-part taxon-name-part-type="genus" reg="Eriastichus">E.</tp:taxon-name-part> <tp:taxon-name-part taxon-name-part-type="species" reg="decoris">decoris</tp:taxon-name-part></tp:taxon-name></italic>, gaster in lateral view, male holotype <bold>4</bold><italic><tp:taxon-name><tp:taxon-name-part taxon-name-part-type="genus" reg="Eriastichus">E.</tp:taxon-name-part></tp:taxon-name></italic> sp., right fore wing, female <bold>5</bold><italic><tp:taxon-name><tp:taxon-name-part taxon-name-part-type="genus" reg="Eriastichus">E.</tp:taxon-name-part> <tp:taxon-name-part taxon-name-part-type="species" reg="fenestris">fenestris</tp:taxon-name-part></tp:taxon-name></italic>, body in dorsal view, male holotype <bold>6</bold><italic><tp:taxon-name><tp:taxon-name-part taxon-name-part-type="genus" reg="Eriastichus">E.</tp:taxon-name-part></tp:taxon-name></italic> sp., thoracic dorsum, female.</p></caption><graphic xmlns:xlink="http://www.w3.org/1999/xlink" xlink:href="zookeys-1019-035-g001.jpg" position="float" orientation="portrait" xlink:type="simple" id="oo_512578.jpg"><uri content-type="original_file" xlink:type="simple">https://binary.pensoft.net/fig/512578</uri></graphic></fig><fig id="F4" position="float" orientation="portrait"><object-id xmlns:xlink="http://www.w3.org/1999/xlink" content-type="doi" xlink:type="simple">10.3897/zookeys.1019.60364.figures18-27</object-id><object-id xmlns:xlink="http://www.w3.org/1999/xlink" content-type="arpha" xlink:type="simple">BEDE454B-C66C-51B3-91AB-C779FD64349C</object-id><label>Figures 18–27.</label><caption><p><italic><tp:taxon-name><tp:taxon-name-part taxon-name-part-type="genus" reg="Eriastichus">Eriastichus</tp:taxon-name-part></tp:taxon-name></italic> spp. head and antenna in lateral view, male holotypes <bold>18</bold><italic><tp:taxon-name><tp:taxon-name-part taxon-name-part-type="genus" reg="Eriastichus">E.</tp:taxon-name-part> <tp:taxon-name-part taxon-name-part-type="species" reg="decoris">decoris</tp:taxon-name-part></tp:taxon-name></italic><bold>19</bold><italic><tp:taxon-name><tp:taxon-name-part taxon-name-part-type="genus" reg="Eriastichus">E.</tp:taxon-name-part> <tp:taxon-name-part taxon-name-part-type="species" reg="denotatis">denotatis</tp:taxon-name-part></tp:taxon-name></italic><bold>20</bold><italic><tp:taxon-name><tp:taxon-name-part taxon-name-part-type="genus" reg="Eriastichus">E.</tp:taxon-name-part> <tp:taxon-name-part taxon-name-part-type="species" reg="dotaensis">dotaensis</tp:taxon-name-part></tp:taxon-name></italic><bold>21</bold><italic><tp:taxon-name><tp:taxon-name-part taxon-name-part-type="genus" reg="Eriastichus">E.</tp:taxon-name-part> <tp:taxon-name-part taxon-name-part-type="species" reg="derilis">derilis</tp:taxon-name-part></tp:taxon-name></italic><bold>22</bold><italic><tp:taxon-name><tp:taxon-name-part taxon-name-part-type="genus" reg="Eriastichus">E.</tp:taxon-name-part> <tp:taxon-name-part taxon-name-part-type="species" reg="diadrys">diadrys</tp:taxon-name-part></tp:taxon-name></italic><bold>23</bold><italic><tp:taxon-name><tp:taxon-name-part taxon-name-part-type="genus" reg="Eriastichus">E.</tp:taxon-name-part> <tp:taxon-name-part taxon-name-part-type="species" reg="ebulis">ebulis</tp:taxon-name-part></tp:taxon-name></italic><bold>24</bold><italic><tp:taxon-name><tp:taxon-name-part taxon-name-part-type="genus" reg="Eriastichus">E.</tp:taxon-name-part> <tp:taxon-name-part taxon-name-part-type="species" reg="egrestis">egrestis</tp:taxon-name-part></tp:taxon-name></italic><bold>25</bold><italic><tp:taxon-name><tp:taxon-name-part taxon-name-part-type="genus" reg="Eriastichus">E.</tp:taxon-name-part> <tp:taxon-name-part taxon-name-part-type="species" reg="ellipsis">ellipsis</tp:taxon-name-part></tp:taxon-name></italic><bold>26</bold><italic><tp:taxon-name><tp:taxon-name-part taxon-name-part-type="genus" reg="Eriastichus">E.</tp:taxon-name-part> <tp:taxon-name-part taxon-name-part-type="species" reg="drupis">drupis</tp:taxon-name-part></tp:taxon-name></italic><bold>27</bold><italic><tp:taxon-name><tp:taxon-name-part taxon-name-part-type="genus" reg="Eriastichus">E.</tp:taxon-name-part> <tp:taxon-name-part taxon-name-part-type="species" reg="eleagnis">eleagnis</tp:taxon-name-part></tp:taxon-name></italic>.</p></caption><graphic xmlns:xlink="http://www.w3.org/1999/xlink" xlink:href="zookeys-1019-035-g004.jpg" position="float" orientation="portrait" xlink:type="simple" id="oo_512581.jpg"><uri content-type="original_file" xlink:type="simple">https://binary.pensoft.net/fig/512581</uri></graphic></fig></tp:treatment-sec></tp:taxon-treatment>
