# Supplementary material for: The genus Eriastichus La Salle (Hymenoptera, Eulophidae, Tetrastichinae) in the Neotropical region, introducing 48 new species
Source: Zookeys. 2021 Feb 22;1019:35–91. doi: 10.3897/zookeys.1019.60364 (PMC7921072; doi:10.3897/zookeys.1019.60364)
Supplement: XML Treatment for Eriastichus galeatis [file zookeys.1019.60364-treatment24.xml]

<!DOCTYPE tp:taxon-treatment
  PUBLIC "-//TaxonX//DTD Taxonomic Treatment Publishing DTD v0 20100105//EN" "tax-treatment-NSO.dtd">
<tp:taxon-treatment xmlns:tp="http://www.plazi.org/taxpub"><tp:treatment-meta><kwd-group><label>Taxon classification</label><kwd><named-content xmlns:xlink="http://www.w3.org/1999/xlink" content-type="kingdom">Animalia</named-content></kwd><kwd><named-content xmlns:xlink="http://www.w3.org/1999/xlink" content-type="order">Hymenoptera</named-content></kwd><kwd><named-content xmlns:xlink="http://www.w3.org/1999/xlink" content-type="family">Eulophidae</named-content></kwd></kwd-group><mixed-citation publication-type="journal"><person-group><name><surname>Hansson</surname><given-names>Christer</given-names></name></person-group><article-title>The genus <italic><tp:taxon-name><tp:taxon-name-part taxon-name-part-type="genus" reg="Eriastichus">Eriastichus</tp:taxon-name-part></tp:taxon-name></italic> La Salle (<tp:taxon-name><tp:taxon-name-part taxon-name-part-type="order">Hymenoptera</tp:taxon-name-part></tp:taxon-name>, <tp:taxon-name><tp:taxon-name-part taxon-name-part-type="family">Eulophidae</tp:taxon-name-part></tp:taxon-name>, <tp:taxon-name><tp:taxon-name-part taxon-name-part-type="subfamily">Tetrastichinae</tp:taxon-name-part></tp:taxon-name>) in the Neotropical region, introducing 48 new species</article-title><source>Zookeys</source><day>22</day><month>2</month><year>2021</year><volume>1019</volume><fpage>35</fpage><lpage>91</lpage><pub-id pub-id-type="doi">10.3897/zookeys.1019.60364</pub-id></mixed-citation></tp:treatment-meta><tp:nomenclature><tp:taxon-name><object-id xmlns:xlink="http://www.w3.org/1999/xlink" content-type="arpha" xlink:type="simple">63079B16-A1A0-53F5-B4E7-72FBFD2F1F69</object-id>
            <tp:taxon-name-part taxon-name-part-type="genus" reg="Eriastichus">Eriastichus</tp:taxon-name-part>
            <tp:taxon-name-part taxon-name-part-type="species" reg="galeatis">galeatis</tp:taxon-name-part>
            <object-id xmlns:xlink="http://www.w3.org/1999/xlink" content-type="zoobank" xlink:type="simple">http://zoobank.org/04AE8D37-56D4-411C-88A0-04FDC46979A3</object-id>
          </tp:taxon-name><tp:taxon-status xmlns:xlink="http://www.w3.org/1999/xlink" xlink:type="simple">sp. nov.</tp:taxon-status><xref ref-type="fig" rid="F5">Figure 34</xref></tp:nomenclature><tp:treatment-sec sec-type="type locality" id="SECID0EKYBK"><title>Type locality.</title><p>Costa Rica, Puntarenas, Estación Biológica Monteverde, <named-content xmlns:xlink="http://www.w3.org/1999/xlink" content-type="dwc:verbatimCoordinates" xlink:type="simple"><named-content content-type="geo-json" specific-use="{&#34;type&#34;:&#34;Point&#34;,&#34;coordinates&#34;:[-84.816667,10.333333]}" id="NCID0ETYBK" xlink:type="simple">10°20'N, 84°49'W</named-content></named-content>, 1540 m, 26.ii.2007, J.S. Noyes leg.</p></tp:treatment-sec><tp:treatment-sec sec-type="Type specimen" id="SECID0EYYBK"><title>Type specimen.</title><p><bold><italic>Holotype</italic></bold> male dried and glued to a paper card. Original labels: ”Costa Rica, Puntarenas, E. Monteverde, <named-content xmlns:xlink="http://www.w3.org/1999/xlink" content-type="dwc:verbatimCoordinates" xlink:type="simple"><named-content content-type="geo-json" specific-use="{&#34;type&#34;:&#34;Point&#34;,&#34;coordinates&#34;:[-84.816667,10.333333]}" id="NCID0EMZBK" xlink:type="simple">10°20'N, 84°49'W</named-content></named-content>, 1540 m, 26.ii.2007, J.S. Noyes”, “HOLOTYPE <tp:taxon-name><tp:taxon-name-part taxon-name-part-type="genus" reg="Eriastichus">Eriastichus</tp:taxon-name-part> <tp:taxon-name-part taxon-name-part-type="species" reg="galeatis">galeatis</tp:taxon-name-part></tp:taxon-name> Hansson” [red printed label], (NHMUK014431045).</p></tp:treatment-sec><tp:treatment-sec sec-type="diagnosis" id="SECID0E2ZBK"><title>Diagnosis</title><p><bold>(male).</bold> Head dark brown, scape and pedicel pale brown, flagellum brown; ventral plaque on scape ca. 0.3 × as long as scape (Fig. <xref ref-type="fig" rid="F5">34</xref>), antenna with dorsobasal setae on <abbrev xmlns:xlink="http://www.w3.org/1999/xlink" xlink:title="flagellomeres 1" id="ABBRID0EH1BK" xlink:type="simple">F1</abbrev> 1.0 × as long as <abbrev xmlns:xlink="http://www.w3.org/1999/xlink" xlink:title="flagellomeres 1" id="ABBRID0EL1BK" xlink:type="simple">F1</abbrev>; gaster with lateral tufts of pale and flattened setae on Gt<sub>6</sub>.</p></tp:treatment-sec><tp:treatment-sec sec-type="description" id="SECID0ER1BK"><title>Description</title><p><bold>(male holotype NHMUK014431045).</bold> Length of body 1.5 mm. Head dark brown, scape and pedicel pale brown, flagellum brown, ventral plaque dark brown. Mesoscutum, mesoscutellum, dorsellum and propodeum black with metallic tinges. Legs with coxae and femora dark brown, hind tibia pale brown, remaining parts of legs yellowish brown. Gaster dark brown.</p><p><bold><italic>Head</italic>.</bold> Length/width in frontal view 0.7; width/length in dorsal view 2.3; <abbrev xmlns:xlink="http://www.w3.org/1999/xlink" xlink:title="shortest distance between lateral ocelli" id="ABBRID0EA2BK" xlink:type="simple">POL</abbrev>/<abbrev xmlns:xlink="http://www.w3.org/1999/xlink" xlink:title="shortest distance between lateral ocelli and eyes" id="ABBRID0EE2BK" xlink:type="simple">OOL</abbrev> 2.1; <abbrev xmlns:xlink="http://www.w3.org/1999/xlink" xlink:title="width of mouth opening" id="ABBRID0EI2BK" xlink:type="simple">WM</abbrev>/<abbrev xmlns:xlink="http://www.w3.org/1999/xlink" xlink:title="malar space" id="ABBRID0EM2BK" xlink:type="simple">MS</abbrev> 1.6; <abbrev xmlns:xlink="http://www.w3.org/1999/xlink" xlink:title="malar space" id="ABBRID0EQ2BK" xlink:type="simple">MS</abbrev>/<abbrev xmlns:xlink="http://www.w3.org/1999/xlink" xlink:title="height of eye" id="ABBRID0EU2BK" xlink:type="simple">HE</abbrev> 0.5; <abbrev xmlns:xlink="http://www.w3.org/1999/xlink" xlink:title="height of eye" id="ABBRID0EY2BK" xlink:type="simple">HE</abbrev>/head length in frontal view 0.6; widths head/mesoscutum 1.1. <bold><italic>Antenna</italic>.</bold> Pedicel + flagellum length/mesoscutum width 1.8; pedicel + flagellum length/head width 1.7; lengths scape/ventral plaque 3.1; ventral plaque located below the middle of scape; scape length/width 3.3; lengths scape/head (dorsal view) 0.5; scape length/<abbrev xmlns:xlink="http://www.w3.org/1999/xlink" xlink:title="height of eye" id="ABBRID0EA3BK" xlink:type="simple">HE</abbrev> 0.9; length/width <abbrev xmlns:xlink="http://www.w3.org/1999/xlink" xlink:title="flagellomeres 1" id="ABBRID0EE3BK" xlink:type="simple">F1</abbrev>, <abbrev xmlns:xlink="http://www.w3.org/1999/xlink" xlink:title="flagellomeres 2" id="ABBRID0EI3BK" xlink:type="simple">F2</abbrev>, <abbrev xmlns:xlink="http://www.w3.org/1999/xlink" xlink:title="flagellomeres 3" id="ABBRID0EM3BK" xlink:type="simple">F3</abbrev>, <abbrev xmlns:xlink="http://www.w3.org/1999/xlink" xlink:title="flagellomeres 4" id="ABBRID0EQ3BK" xlink:type="simple">F4</abbrev>, clava: 3.0, 2.5, 2.5, 2.5, 6.3; length dorsobasal setae on <abbrev xmlns:xlink="http://www.w3.org/1999/xlink" xlink:title="flagellomeres 1" id="ABBRID0EU3BK" xlink:type="simple">F1</abbrev>/length <abbrev xmlns:xlink="http://www.w3.org/1999/xlink" xlink:title="flagellomeres 1" id="ABBRID0EY3BK" xlink:type="simple">F1</abbrev> 1.0. <bold><italic>Mesosoma</italic>.</bold> Length/width 1.5; mesoscutum length/width 0.6; mesoscutellum length/width 0.7; widths <abbrev xmlns:xlink="http://www.w3.org/1999/xlink" xlink:title="submedian groove on mesoscutellum" id="ABBRID0EA4BK" xlink:type="simple">SMG</abbrev>/<abbrev xmlns:xlink="http://www.w3.org/1999/xlink" xlink:title="sublateral groove on mesoscutellum" id="ABBRID0EE4BK" xlink:type="simple">SLG</abbrev> 1.3; enclosed space between <abbrev xmlns:xlink="http://www.w3.org/1999/xlink" xlink:title="submedian groove on mesoscutellum" id="ABBRID0EI4BK" xlink:type="simple">SMG</abbrev> length/width 1.9; lengths mesoscutum/mesoscutellum 1.5; lengths mesoscutellum/dorsellum 2.7; lengths mesosoma/gaster 0.9. <bold><italic>Wings</italic>.</bold><abbrev xmlns:xlink="http://www.w3.org/1999/xlink" xlink:title="costal cell in fore wing" id="ABBRID0EQ4BK" xlink:type="simple">CC</abbrev> length/width 19.2; lengths <abbrev xmlns:xlink="http://www.w3.org/1999/xlink" xlink:title="costal cell in fore wing" id="ABBRID0EU4BK" xlink:type="simple">CC</abbrev>/<abbrev xmlns:xlink="http://www.w3.org/1999/xlink" xlink:title="marginal vein" id="ABBRID0EY4BK" xlink:type="simple">MV</abbrev> 1.0; lengths <abbrev xmlns:xlink="http://www.w3.org/1999/xlink" xlink:title="marginal vein" id="ABBRID0E34BK" xlink:type="simple">MV</abbrev>/<abbrev xmlns:xlink="http://www.w3.org/1999/xlink" xlink:title="stigmal vein in fore wing" id="ABBRID0EA5BK" xlink:type="simple">ST</abbrev> 2.2; lengths <abbrev xmlns:xlink="http://www.w3.org/1999/xlink" xlink:title="marginal vein" id="ABBRID0EE5BK" xlink:type="simple">MV</abbrev>/<abbrev xmlns:xlink="http://www.w3.org/1999/xlink" xlink:title="postmarginal vein in fore wing" id="ABBRID0EI5BK" xlink:type="simple">PM</abbrev> 3.8; lengths <abbrev xmlns:xlink="http://www.w3.org/1999/xlink" xlink:title="postmarginal vein in fore wing" id="ABBRID0EM5BK" xlink:type="simple">PM</abbrev>/<abbrev xmlns:xlink="http://www.w3.org/1999/xlink" xlink:title="stigmal vein in fore wing" id="ABBRID0EQ5BK" xlink:type="simple">ST</abbrev> 0.6; submarginal vein with eight setae on dorsal surface. <bold><italic>Gaster</italic>.</bold> With lateral tufts of pale and flattened setae on Gt<sub>6</sub>.</p></tp:treatment-sec><tp:treatment-sec><!--Section generated to contain objects referenced in tp:taxon-treatment.--><fig id="F5" position="float" orientation="portrait"><object-id xmlns:xlink="http://www.w3.org/1999/xlink" content-type="doi" xlink:type="simple">10.3897/zookeys.1019.60364.figures28-34</object-id><object-id xmlns:xlink="http://www.w3.org/1999/xlink" content-type="arpha" xlink:type="simple">883C4402-42B1-516B-92D5-6666503D8182</object-id><label>Figures 28–34.</label><caption><p><italic><tp:taxon-name><tp:taxon-name-part taxon-name-part-type="genus" reg="Eriastichus">Eriastichus</tp:taxon-name-part></tp:taxon-name></italic> spp. head and antenna in lateral view, male holotypes <bold>28</bold><italic><tp:taxon-name><tp:taxon-name-part taxon-name-part-type="genus" reg="Eriastichus">E.</tp:taxon-name-part> <tp:taxon-name-part taxon-name-part-type="species" reg="facilis">facilis</tp:taxon-name-part></tp:taxon-name></italic><bold>29</bold><italic><tp:taxon-name><tp:taxon-name-part taxon-name-part-type="genus" reg="Eriastichus">E.</tp:taxon-name-part> <tp:taxon-name-part taxon-name-part-type="species" reg="fenestris">fenestris</tp:taxon-name-part></tp:taxon-name></italic><bold>30</bold><italic><tp:taxon-name><tp:taxon-name-part taxon-name-part-type="genus" reg="Eriastichus">E.</tp:taxon-name-part> <tp:taxon-name-part taxon-name-part-type="species" reg="follis">follis</tp:taxon-name-part></tp:taxon-name></italic><bold>31</bold><italic><tp:taxon-name><tp:taxon-name-part taxon-name-part-type="genus" reg="Eriastichus">E.</tp:taxon-name-part> <tp:taxon-name-part taxon-name-part-type="species" reg="eminis">eminis</tp:taxon-name-part></tp:taxon-name></italic><bold>32</bold><italic><tp:taxon-name><tp:taxon-name-part taxon-name-part-type="genus" reg="Eriastichus">E.</tp:taxon-name-part> <tp:taxon-name-part taxon-name-part-type="species" reg="glanis">glanis</tp:taxon-name-part></tp:taxon-name></italic><bold>33</bold><italic><tp:taxon-name><tp:taxon-name-part taxon-name-part-type="genus" reg="Eriastichus">E.</tp:taxon-name-part> <tp:taxon-name-part taxon-name-part-type="species" reg="geratis">geratis</tp:taxon-name-part></tp:taxon-name></italic><bold>34</bold><italic><tp:taxon-name><tp:taxon-name-part taxon-name-part-type="genus" reg="Eriastichus">E.</tp:taxon-name-part> <tp:taxon-name-part taxon-name-part-type="species" reg="galeatis">galeatis</tp:taxon-name-part></tp:taxon-name></italic>.</p></caption><graphic xmlns:xlink="http://www.w3.org/1999/xlink" xlink:href="zookeys-1019-035-g005.jpg" position="float" orientation="portrait" xlink:type="simple" id="oo_512582.jpg"><uri content-type="original_file" xlink:type="simple">https://binary.pensoft.net/fig/512582</uri></graphic></fig></tp:treatment-sec></tp:taxon-treatment>
